# Supplementary material for: A fucose-binding superlectin from Enterobacter cloacae with high Lewis and ABO blood group antigen specificity
Source: J Biol Chem. 2024 Dec 30;301(2):108151. doi: 10.1016/j.jbc.2024.108151 (PMC11875179; doi:10.1016/j.jbc.2024.108151)
Supplement: Supporting Table S4 [file mmc3.xlsx]

## Sheet: description
# slide	10261286
Slide format	OSPS011118
Analisys	Lectin EclA-C-Cy3 in concentration 50 mkg/ml (in PBS+0,05%Tween 20) was incubated 1 hour, 37C, 32-34 rot per min
Scanned at PerkinElmer ScanArray Gx
Scan parameters gain 60 laser power 80, 20 mkm resolution
# slide	10261288
Slide format	OSPS011118
Analisys	Lectin EclA-Ntag-Cy3 in concentration 50 mkg/ml (in PBS+0,05%Tween 20) was incubated 1 hour, 37C, 32-34 rot per min
Scanned at PerkinElmer ScanArray Gx
Scan parameters gain 60 laser power 80, 20 mkm resolution
# slide	10261395
Slide format	OSPS011118
Analisys	Lectin EclA-Cy3 in concentration 50 mkg/ml (in PBS+0,05%Tween 20) was incubated 1 hour, 37C, 32-34 rot per min
Scanned at PerkinElmer ScanArray Gx
Scan parameters gain 60 laser power 80, 20 mkm resolution

## Sheet: total data
10261286_g60_lp80_Alexa 555N.csv	Lectin EclA-C-Cy3									10261288_g60_lp80_A555N.csv	Lectin EclA-Ntag-Cy3									10261395_g60_lp80_A555N.csv	Lectin EclA-Cy3
GalFile,C:\Users\kotarak\Desktop\OSPS011118.gal									GalFile,C:\Users\Biochip\Desktop\OSPS070817.gal									GalFile,C:\Users\kotarak\Desktop\OSPS011118.gal
GID	Median	MAD	25%-quartile	75%-quartile	Structure	Common Name	Short Name		GID	Median	MAD	25%-quartile	75%-quartile	Structure	Common Name	Short Name		GID	Median	MAD	25%-quartile	75%-quartile	Structure	Common Name	Short Name
1	43958	4486	10413	2060	Fucα-sp3		aF		1	148	75	36	46	Fucα-sp3		aF		1	11570	1167	214	1067	Fucα-sp3		aF
2	37	13	8	5	Galα-sp3		aA		2	97	35	17	134	Galα-sp3		aA		2	8	10	6	5	Galα-sp3		aA
3	36	9	10	4	Galβ-sp3		bA		3	66	7	4	4	Galβ-sp3		bA		3	7	4	2	3	Galβ-sp3		bA
4	24	16	12	5	GalNAcα1-OSer	Tn-Ser	TnSer		4	78	13	5	9	GalNAcα1-OSer	Tn-Ser	TnSer		4	4	4	2	2	GalNAcα1-OSer	Tn-Ser	TnSer
5	24	16	10	11	GalNAcα-sp3	Tn	Tn		5	61	13	6	11	GalNAcα-sp3	Tn	Tn		5	4	3	2	2	GalNAcα-sp3	Tn	Tn
6	18	5	2	7	GalNAcβ-sp3		bAN		6	56	17	9	14	GalNAcβ-sp3		bAN		6	2	2	1	5	GalNAcβ-sp3		bAN
7	26	13	7	8	Glcα-sp3		aG		7	60	20	13	10	Glcα-sp3		aG		7	2	1	1	3	Glcα-sp3		aG
8	36	19	2	861	Glcβ-sp2		bG-C2		8	70	19	14	7	Glcβ-sp2		bG-C2		8	12	16	8	1011	Glcβ-sp2		bG-C2
9	27	6	4	4	Glcβ-sp3		bG		9	59	24	19	7	Glcβ-sp3		bG		9	8	4	2	8	Glcβ-sp3		bG
10	26	16	13	5	GlcNAcβ-sp3		GN		10	48	25	11	22	GlcNAcβ-sp3		GN		10	6	6	4	2	GlcNAcβ-sp3		GN
11	38	8	14	4	GlcNAcβ-sp2		GN-C2		11	72	17	9	11	GlcNAcβ-sp2		GN-C2		11	4	4	2	8	GlcNAcβ-sp2		GN-C2
13	29	6	4	3	GlcNAcβ-sp8		GN-PEG		13	62	23	16	13	GlcNAcβ-sp8		GN-PEG		13	6	4	2	3	GlcNAcβ-sp8		GN-PEG
14	22	10	5	6	GlcN(Gc)β-sp4		bGN(Gc)		14	72	24	15	32	GlcN(Gc)β-sp4		bGN(Gc)		14	4	4	2	4	GlcN(Gc)β-sp4		bGN(Gc)
15	26	2	1	2	HOCH2(HOCH)4CH2NH2	aminoglucitol	glucitol		15	78	24	23	9	HOCH2(HOCH)4CH2NH2	aminoglucitol	glucitol		15	8	6	2	4	HOCH2(HOCH)4CH2NH2	aminoglucitol	glucitol
16	44	11	7	5	Manα-sp3		aM		16	66	10	8	4	Manα-sp3		aM		16	8	3	2	2	Manα-sp3		aM
17	34	11	12	5	Manα-sp4		aM-Gly		17	74	16	11	5	Manα-sp4		aM-Gly		17	10	4	3	2	Manα-sp4		aM-Gly
18	38	14	9	7	Manβ-sp4		bM		18	58	16	12	8	Manβ-sp4		bM		18	7	8	4	6	Manβ-sp4		bM
19	30	7	8	4	ManNAcβ-sp4		bMN		19	58	30	13	20	ManNAcβ-sp4		bMN		19	2	1	1	4	ManNAcβ-sp4		bMN
20	31	3	0	3	Rhaα-sp3		aR		20	58	5	11	2	Rhaα-sp3		aR		20	6	7	5	10	Rhaα-sp3		aR
21	34	11	11	5	Galβ-sp4		bA-Gly		21	48	7	1	7	Galβ-sp4		bA-Gly		21	4	1	1	5	Galβ-sp4		bA-Gly
22	29	4	3	1	GlcNAcβ-sp4		GN-Gly		22	89	29	17	13	GlcNAcβ-sp4		GN-Gly		22	6	7	4	7	GlcNAcβ-sp4		GN-Gly
23	32	17	12	8	GalNAcβ-sp4		bAN-Gly		23	64	14	11	7	GalNAcβ-sp4		bAN-Gly		23	6	7	5	5	GalNAcβ-sp4		bAN-Gly
24	44	7	3	4	GlcNAcα-sp3		GNa		24	74	12	6	6	GlcNAcα-sp3		GNa		24	12	9	5	6	GlcNAcα-sp3		GNa
25	36	27	15	13	GalNAcβ-sp10		bAN-PEG2		25	80	24	26	4	GalNAcβ-sp10		bAN-PEG2		25	8	1	1	1	GalNAcβ-sp10		bAN-PEG2
26	24	7	3	5	Rhaβ-sp4		bR		26	82	19	10	79	Rhaβ-sp4		bR		26	6	5	2	4	Rhaβ-sp4		bR
27	28	18	13	6	3,6-Me2Glcβ-sp3		3,6-Me2Glc		27	65	21	10	11	3,6-Me2Glcβ-sp3		3,6-Me2Glc		27	2	1	1	3	3,6-Me2Glcβ-sp3		3,6-Me2Glc
28	36	9	8	4	Xylβ-sp4		bXyl		28	61	24	11	17	Xylβ-sp4		bXyl		28	4	4	2	2	Xylβ-sp4		bXyl
29	18	5	2	9	Fucβ-sp4		bF		29	83	27	17	18	Fucβ-sp4		bF		29	10	1	1	1	Fucβ-sp4		bF
30	25	13	11	5	Glcβ-sp4		bG-Gly		30	56	19	8	14	Glcβ-sp4		bG-Gly		30	7	1	1	1	Glcβ-sp4		bG-Gly
31	21	10	5	5	L-Araα-sp4		aAra		31	56	20	12	13	L-Araα-sp4		aAra		31	8	10	6	5	L-Araα-sp4		aAra
32	22	13	6	12	GalNGcβ-sp3		bANGc		32	77	24	19	8	GalNGcβ-sp3		bANGc		32	11	6	4	6	GalNGcβ-sp3		bANGc
33	34	10	6	6	Glc-2-NH2		GNH2		33	70	11	4	8	Glc-2-NH2		GNH2		33	10	3	2	2	Glc-2-NH2		GNH2
34	37	13	8	6	L-Glcβ-sp4		L-bG-Gly		34	102	70	35	186	L-Glcβ-sp4		L-bG-Gly		34	8	1	0	2	L-Glcβ-sp4		L-bG-Gly
37	22	5	2	3	3-O-Su-Galβ-sp3		bA3Su		37	64	13	4	11	3-O-Su-Galβ-sp3		bA3Su		37	2	2	1	6	3-O-Su-Galβ-sp3		bA3Su
38	32	7	4	4	3-O-Su-GalNAcβ-sp3		bAN3Su		38	57	11	1	10	3-O-Su-GalNAcβ-sp3		bAN3Su		38	6	7	5	11	3-O-Su-GalNAcβ-sp3		bAN3Su
40	25	2	2	1	4-O-Su-GalNAcb-sp4		bAN4Su-Gly		40	50	20	10	17	4-O-Su-GalNAcb-sp4		bAN4Su-Gly		40	8	3	1	2	4-O-Su-GalNAcb-sp4		bAN4Su-Gly
41	3568	1792	2678	260	6-O-Su-GalNAcα-sp3		aAN6Su		41	64	10	6	4	6-O-Su-GalNAcα-sp3		aAN6Su		41	1130	229	155	148	6-O-Su-GalNAcα-sp3		aAN6Su
43	24	5	1	6	6-O-Su-GlcNAcβ-sp3		GN6Su		43	61	29	13	33	6-O-Su-GlcNAcβ-sp3		GN6Su		43	8	9	5	5	6-O-Su-GlcNAcβ-sp3		GN6Su
44	28	4	2	6	GlcAα-sp3	α-glucuronic acid	aGU		44	48	19	7	13	GlcAα-sp3	α-glucuronic acid	aGU		44	19	13	8	6	GlcAα-sp3	α-glucuronic acid	aGU
45	24	4	2	2	GlcAβ-sp3	β-glucuronic acid	bGU		45	46	24	14	13	GlcAβ-sp3	β-glucuronic acid	bGU		45	9	3	2	2	GlcAβ-sp3	β-glucuronic acid	bGU
46	22	7	4	4	6-H2PO3Glcβ-sp4	Glc6P	G6P		46	78	32	26	8	6-H2PO3Glcβ-sp4	Glc6P	G6P		46	10	2	1	2	6-H2PO3Glcβ-sp4	Glc6P	G6P
47	21764	5805	16316	2680	6-H2PO3Manα-sp3	Man6P	M6P		47	20012	1374	2539	842	6-H2PO3Manα-sp3	Man6P	M6P		47	19950	839	142	756	6-H2PO3Manα-sp3	Man6P	M6P
48	26	10	4	19888	Neu5Acα-sp3		Sia		48	68	47	26	20553	Neu5Acα-sp3		Sia		48	13	11	5	19083	Neu5Acα-sp3		Sia
49	22	10	6	10	Neu5Acα-sp9		Sia-Bn		49	68	24	19	14	Neu5Acα-sp9		Sia-Bn		49	3	1	0	1	Neu5Acα-sp9		Sia-Bn
50	32	3	2	2	Neu5Acβ-sp3		bSia		50	59	19	11	9	Neu5Acβ-sp3		bSia		50	10	4	2	2	Neu5Acβ-sp3		bSia
51	29	1	1	1	Neu5Acβ-sp9		bSia-Bn		51	59	16	7	10	Neu5Acβ-sp9		bSia-Bn		51	2	1	1	8	Neu5Acβ-sp9		bSia-Bn
52	26	20	8	23072	Neu5Gcα-sp3		aNeu5Gc		52	68	28	10	25461	Neu5Gcα-sp3		aNeu5Gc		52	14	10	4	23166	Neu5Gcα-sp3		aNeu5Gc
53	36	1	8	0	Neu5Gcβ-sp3		bSia5Gc		53	53	16	10	8	Neu5Gcβ-sp3		bSia5Gc		53	12	1	1	0	Neu5Gcβ-sp3		bSia5Gc
55	35	9	7	3	3-O-Su-GlcNAcβ-sp3		GN3Su		55	50	21	8	15	3-O-Su-GlcNAcβ-sp3		GN3Su		55	1	0	0	0	3-O-Su-GlcNAcβ-sp3		GN3Su
57	26	13	11	3	D-Ribβ -sp4		bRib		57	46	3	2	1	D-Ribβ -sp4		bRib		57	1	0	0	1	D-Ribβ -sp4		bRib
58	12377	14631	9297	5559	Fucβ-sp3		bF		58	74	8	13	4	Fucβ-sp3		bF		58	3598	5317	2812	4242	Fucβ-sp3		bF
59	28	22	12	15	αKdo-5-phosphate-sp11		A173		59	54	11	6	7	αKdo-5-phosphate-sp11		A173		59	6	4	3	2	αKdo-5-phosphate-sp11		A173
60	27456	3652	20804	1043	6-O-Su-Galβ-sp3		bA6Su		60	60	11	4	17	6-O-Su-Galβ-sp3		bA6Su		60	14656	2036	3348	1344	6-O-Su-Galβ-sp3		bA6Su
61	24	19	6	359	3-O-Su-GalNAcα-sp3		Tn3Su		61	54	9	1	17	3-O-Su-GalNAcα-sp3		Tn3Su		61	6	8	4	517	3-O-Su-GalNAcα-sp3		Tn3Su
62	38	16	15	3	GlcAβ-sp2		bGN-C2		62	52	7	4	4	GlcAβ-sp2		bGN-C2		62	4	4	3	6	GlcAβ-sp2		bGN-C2
63	34	6	5	2	4-O-Su-GlcNAcβ-sp2		GN4Su		63	52	33	16	24	4-O-Su-GlcNAcβ-sp2		GN4Su		63	3	3	2	7	4-O-Su-GlcNAcβ-sp2		GN4Su
64	24	9	11	4	4-O-Su-Galβ-sp3		A4Su		64	49	6	3	11	4-O-Su-Galβ-sp3		A4Su		64	8	9	6	4	4-O-Su-Galβ-sp3		A4Su
65	31	22	7	23300	4-O-Su-GalNAcα-sp3		Tn4Su		65	106	93	54	22679	4-O-Su-GalNAcα-sp3		Tn4Su		65	7	9	5	17976	4-O-Su-GalNAcα-sp3		Tn4Su
66	34	7	6	2	4-O-Su-GalNAcβ-sp3		bAN4Su		66	50	12	6	8	4-O-Su-GalNAcβ-sp3		bAN4Su		66	12	7	4	5	4-O-Su-GalNAcβ-sp3		bAN4Su
71	6010	3676	1740	5813	Fucα1-2Galβ-sp3	Hdi	Hdi		71	49	11	5	15	Fucα1-2Galβ-sp3	Hdi	Hdi		71	3078	1266	1142	183	Fucα1-2Galβ-sp3	Hdi	Hdi
72	35	14	6	1793	Fucα1-3GlcNAcβ-sp3		Fa3GN		72	49	20	15	9	Fucα1-3GlcNAcβ-sp3		Fa3GN		72	2	1	1	8	Fucα1-3GlcNAcβ-sp3		Fa3GN
73	42422	13681	32981	5496	Fucα1-4GlcNAcβ-sp3	Le	Le		73	75	29	12	97	Fucα1-4GlcNAcβ-sp3	Le	Le		73	16450	8721	13496	5286	Fucα1-4GlcNAcβ-sp3	Le	Le
75	24	4	1	3	Galα1-2Galβ-sp3		Aa2A		75	52	10	6	5	Galα1-2Galβ-sp3		Aa2A		75	10	8	3	6	Galα1-2Galβ-sp3		Aa2A
76	26	7	8	3	Galα1-3Galβ-sp3	Bdi	Bdi		76	54	10	5	6	Galα1-3Galβ-sp3	Bdi	Bdi		76	5	3	2	2	Galα1-3Galβ-sp3	Bdi	Bdi
77	28	12	6	9	Galα1-3GalNAcβ-sp3		Tab		77	58	16	5	12	Galα1-3GalNAcβ-sp3		Tab		77	4	3	2	1	Galα1-3GalNAcβ-sp3		Tab
78	28	9	4	8	Galα1-3GalNAcα-sp3	Tαα	Taa		78	51	9	4	19	Galα1-3GalNAcα-sp3	Tαα	Taa		78	6	3	2	2	Galα1-3GalNAcα-sp3	Tαα	Taa
79	29	13	9	9	Galα1-3GalNAcα-sp7		Taa-Ph		79	73	14	7	25	Galα1-3GalNAcα-sp7		Taa-Ph		79	6	1	0	2	Galα1-3GalNAcα-sp7		Taa-Ph
80	32	6	3	4	Galα1-3GlcNAcβ-sp3		Aa3GN		80	72	19	25	7	Galα1-3GlcNAcβ-sp3		Aa3GN		80	6	5	2	4	Galα1-3GlcNAcβ-sp3		Aa3GN
81	24	5	4	2	Galα1-4GlcNAcβ-sp3		aLN		81	67	36	19	20	Galα1-4GlcNAcβ-sp3		aLN		81	6	2	2	1	Galα1-4GlcNAcβ-sp3		aLN
82	33	9	4	22001	Galα1-4GlcNAcβ-sp8		aLN-PEG		82	148	139	85	23663	Galα1-4GlcNAcβ-sp8		aLN-PEG		82	10	7	3	21371	Galα1-4GlcNAcβ-sp8		aLN-PEG
83	34	10	6	4	Galα1-6Glcβ-sp4	melibiose	Aa6G		83	48	8	4	5	Galα1-6Glcβ-sp4	melibiose	Aa6G		83	8	6	4	4	Galα1-6Glcβ-sp4	melibiose	Aa6G
84	42	15	14	8	Galβ1-2Galβ-sp3		Ab2A		84	40	11	4	19	Galβ1-2Galβ-sp3		Ab2A		84	7	4	2	1	Galβ1-2Galβ-sp3		Ab2A
85	24	14	10	8	Galβ1-3GlcNAcβ-sp3	Lec	LeC		85	46	10	2	8	Galβ1-3GlcNAcβ-sp3	Lec	LeC		85	6	5	4	3	Galβ1-3GlcNAcβ-sp3	Lec	LeC
86	29	13	10	3	Galβ1-3GlcNAcβ-sp2	Lec	LeC-C2		86	46	7	4	10	Galβ1-3GlcNAcβ-sp2	Lec	LeC-C2		86	13	9	8	3	Galβ1-3GlcNAcβ-sp2	Lec	LeC-C2
87	44	39	18	23	Galβ1-3Galβ-sp3		Ab3A		87	56	12	7	7	Galβ1-3Galβ-sp3		Ab3A		87	8	8	4	10	Galβ1-3Galβ-sp3		Ab3A
88	26	2	1	2	Galβ1-3GalNAcβ-sp3	Tββ	Tbb		88	52	24	11	14	Galβ1-3GalNAcβ-sp3	Tββ	Tbb		88	3	3	2	3	Galβ1-3GalNAcβ-sp3	Tββ	Tbb
89	32	20	7	19978	Galβ1-3GalNAcα-sp3	TF	TF		89	72	52	22	17864	Galβ1-3GalNAcα-sp3	TF	TF		89	9	7	2	16739	Galβ1-3GalNAcα-sp3	TF	TF
90	34	30	14	24774	Galβ1-3GalNAcα-sp7		TF-Ph		90	127	87	53	22818	Galβ1-3GalNAcα-sp7		TF-Ph		90	6	7	4	19758	Galβ1-3GalNAcα-sp7		TF-Ph
92	33	7	11	4	Galβ1-4Glcβ-sp2	Lactose, Lac	Lac-C2		92	50	16	6	13	Galβ1-4Glcβ-sp2	Lactose, Lac	Lac-C2		92	9	6	4	4	Galβ1-4Glcβ-sp2	Lactose, Lac	Lac-C2
93	18	14	5	12	Galβ1-4Glcβ-sp4	Lactose, Lac	Lac-Gly		93	59	1	1	0	Galβ1-4Glcβ-sp4	Lactose, Lac	Lac-Gly		93	7	7	4	3	Galβ1-4Glcβ-sp4	Lactose, Lac	Lac-Gly
94	28	4	4	1	Galβ1-4Galβ-sp4		Ab4A		94	44	13	3	10	Galβ1-4Galβ-sp4		Ab4A		94	3	2	1	7	Galβ1-4Galβ-sp4		Ab4A
95	24	5	3	4	Galβ1-4GlcNAcβ-OCH2CH2NH(Et)		LN-C2Et		95	74	12	8	6	Galβ1-4GlcNAcβ-OCH2CH2NH(Et)		LN-C2Et		95	6	4	2	2	Galβ1-4GlcNAcβ-OCH2CH2NH(Et)		LN-C2Et
96	28	5	2	20609	Galβ1-4GlcNAcβ-sp2	N-acetyllactosamine, LN	LN-C2		96	64	34	16	21646	Galβ1-4GlcNAcβ-sp2	N-acetyllactosamine, LN	LN-C2		96	12	10	3	19482	Galβ1-4GlcNAcβ-sp2	N-acetyllactosamine, LN	LN-C2
97	26	10	8	6	Galβ1-4GlcNAcβ-sp3	N-acetyllactosamine, LN	LN		97	54	15	11	6	Galβ1-4GlcNAcβ-sp3	N-acetyllactosamine, LN	LN		97	12	10	8	4	Galβ1-4GlcNAcβ-sp3	N-acetyllactosamine, LN	LN
98	30	17	12	7	Galβ1-4GlcNAcβ-sp5	N-acetyllactosamine, LN	LN-C8		98	46	19	12	7	Galβ1-4GlcNAcβ-sp5	N-acetyllactosamine, LN	LN-C8		98	2	1	1	3	Galβ1-4GlcNAcβ-sp5	N-acetyllactosamine, LN	LN-C8
99	22	17	12	10	Galβ1-4GlcNAcβ-sp8	N-acetyllactosamine, LN	LN-PEG		99	54	15	7	12	Galβ1-4GlcNAcβ-sp8	N-acetyllactosamine, LN	LN-PEG		99	11	8	6	4	Galβ1-4GlcNAcβ-sp8	N-acetyllactosamine, LN	LN-PEG
100	26	10	4	9	Galβ1-6Galβ-sp4		Ab6A		100	54	16	4	14	Galβ1-6Galβ-sp4		Ab6A		100	4	4	1	3	Galβ1-6Galβ-sp4		Ab6A
101	36	9	5	4	GalNAcα1-3GalNAcβ-sp3	Fs-2	Fs-2		101	58	17	8	12	GalNAcα1-3GalNAcβ-sp3	Fs-2	Fs-2		101	4	4	3	11	GalNAcα1-3GalNAcβ-sp3	Fs-2	Fs-2
102	24	13	4	10	GalNAcα1-3Galβ-sp3	Adi	Adi		102	60	16	8	9	GalNAcα1-3Galβ-sp3	Adi	Adi		102	6	4	4	2	GalNAcα1-3Galβ-sp3	Adi	Adi
103	24	2	2	1	GalNAcα1-3GalNAcα-sp3	core 5	core5		103	55	21	13	14	GalNAcα1-3GalNAcα-sp3	core 5	core5		103	13	6	4	4	GalNAcα1-3GalNAcα-sp3	core 5	core5
104	39	27	13	23	GalNAcβ1-3Galβ-sp3		ANb3A		104	64	20	12	13	GalNAcβ1-3Galβ-sp3		ANb3A		104	4	3	2	8	GalNAcβ1-3Galβ-sp3		ANb3A
105	20	4	1	11	GalNAcβ1-3GalNAcβ-sp3	para-Fs	para-Fs		105	56	7	1	12	GalNAcβ1-3GalNAcβ-sp3	para-Fs	para-Fs		105	10	4	3	8	GalNAcβ1-3GalNAcβ-sp3	para-Fs	para-Fs
106	28	4	2	4	GalNAcβ1-4GlcNAcβ-sp3	LacdiNAc	LacdiNAc		106	58	5	5	1	GalNAcβ1-4GlcNAcβ-sp3	LacdiNAc	LacdiNAc		106	2	1	1	1	GalNAcβ1-4GlcNAcβ-sp3	LacdiNAc	LacdiNAc
107	25	13	5	9	GalNAcβ1-4GlcNAcβ-sp2	LacdiNAc	LacdiNAc-C2		107	62	22	15	10	GalNAcβ1-4GlcNAcβ-sp2	LacdiNAc	LacdiNAc-C2		107	2	2	1	5	GalNAcβ1-4GlcNAcβ-sp2	LacdiNAc	LacdiNAc-C2
109	15	7	3	7	GalNAc(fur)β1-4GlcNAcβ-sp2		AN(f)b4GN-C2		109	44	27	16	30	GalNAc(fur)β1-4GlcNAcβ-sp2		AN(f)b4GN-C2		109	6	6	2	4	GalNAc(fur)β1-4GlcNAcβ-sp2		AN(f)b4GN-C2
110	34	21	10	16	Glcα1-4Glcβ-sp3	maltose	Malt2		110	52	17	14	5	Glcα1-4Glcβ-sp3	maltose	Malt2		110	9	8	6	4	Glcα1-4Glcβ-sp3	maltose	Malt2
111	30	7	4	3	Glcβ1-4Glcβ-sp4	cellobiose	cello		111	56	19	10	9	Glcβ1-4Glcβ-sp4	cellobiose	cello		111	2	1	1	3	Glcβ1-4Glcβ-sp4	cellobiose	cello
112	26	2	1	2	Glcβ1-6Glcβ-sp4	gentiobiose	gent		112	60	21	6	16	Glcβ1-6Glcβ-sp4	gentiobiose	gent		112	8	4	3	2	Glcβ1-6Glcβ-sp4	gentiobiose	gent
113	34	7	5	2	GlcNAcβ1-3GalNAcα-sp3	core 3	core3		113	66	10	4	8	GlcNAcβ1-3GalNAcα-sp3	core 3	core3		113	6	4	2	3	GlcNAcβ1-3GalNAcα-sp3	core 3	core3
114	26	13	3	26	GlcNAcβ1-3Manβ-sp4		GN3M		114	58	9	8	2	GlcNAcβ1-3Manβ-sp4		GN3M		114	8	4	1	3	GlcNAcβ1-3Manβ-sp4		GN3M
116	32	12	3	10	GlcNAcβ1-4GlcNAcβ-sp3	chitobiose	Ch2		116	54	13	7	12	GlcNAcβ1-4GlcNAcβ-sp3	chitobiose	Ch2		116	6	6	4	2	GlcNAcβ1-4GlcNAcβ-sp3	chitobiose	Ch2
117	19	10	5	11	GlcNAcβ1-4GlcNAcβ-sp4	chitobiose	Ch2-Gly		117	52	21	10	28	GlcNAcβ1-4GlcNAcβ-sp4	chitobiose	Ch2-Gly		117	10	1	3	0	GlcNAcβ1-4GlcNAcβ-sp4	chitobiose	Ch2-Gly
118	30	9	2	17	GlcNAcβ1-6GalNAcα-sp3	core 6	core6		118	53	17	10	9	GlcNAcβ1-6GalNAcα-sp3	core 6	core6		118	6	6	3	6	GlcNAcβ1-6GalNAcα-sp3	core 6	core6
119	22	3	2	2	Manα1-2Manβ-sp4		Ma2Mb		119	52	16	4	12	Manα1-2Manβ-sp4		Ma2Mb		119	6	5	4	2	Manα1-2Manβ-sp4		Ma2Mb
121	22	10	4	10	Manα1-4Manβ-sp4		Ma4M		121	52	25	16	16	Manα1-4Manβ-sp4		Ma4M		121	2	2	1	2	Manα1-4Manβ-sp4		Ma4M
122	40	14	8	9	Manα1-6Manβ-sp4		Ma6M		122	58	21	14	10	Manα1-6Manβ-sp4		Ma6M		122	8	4	4	1	Manα1-6Manβ-sp4		Ma6M
123	24	7	6	2	Manβ1-4GlcNAcβ-sp4		Mb4GN		123	45	4	3	2	Manβ1-4GlcNAcβ-sp4		Mb4GN		123	8	1	0	2	Manβ1-4GlcNAcβ-sp4		Mb4GN
124	28	16	9	11	Manα1-2Manα-sp4		Ma2Ma		124	60	27	12	34	Manα1-2Manα-sp4		Ma2Ma		124	9	6	4	4	Manα1-2Manα-sp4		Ma2Ma
125	32	16	12	4	6-Bn-Galβ1-4GlcNAcβ-sp2		6'Bn-LN		125	53	16	10	9	6-Bn-Galβ1-4GlcNAcβ-sp2		6'Bn-LN		125	8	4	4	2	6-Bn-Galβ1-4GlcNAcβ-sp2		6'Bn-LN
126	34	14	6	12	6-Bn-Galα1-4(6-Bn)GlcNAcβ-sp3		Bn2-aLN		126	65	12	5	9	6-Bn-Galα1-4(6-Bn)GlcNAcβ-sp3		Bn2-aLN		126	8	2	3	1	6-Bn-Galα1-4(6-Bn)GlcNAcβ-sp3		Bn2-aLN
127	16	7	4	6	Galβ1-4Glcβ-sp4-Phe		Lac-Phe		127	50	19	8	15	Galβ1-4Glcβ-sp4-Phe		Lac-Phe		127	6	2	2	1	Galβ1-4Glcβ-sp4-Phe		Lac-Phe
128	34	3	2	1	Galβ1-4Glcβ-sp4-Trp		Lac-Trp		128	49	11	5	7	Galβ1-4Glcβ-sp4-Trp		Lac-Trp		128	6	7	4	8	Galβ1-4Glcβ-sp4-Trp		Lac-Trp
129	24	10	5	6	Galβ1-3(6-O-Bn)GlcNAcβ-sp3		6BnLeC		129	58	7	6	2	Galβ1-3(6-O-Bn)GlcNAcβ-sp3		6BnLeC		129	4	2	1	2	Galβ1-3(6-O-Bn)GlcNAcβ-sp3		6BnLeC
130	32	5	2	4	(6-O-Bn-Galβ1)-3GlcNAcβ-sp3		6'BnLeC		130	63	29	25	9	(6-O-Bn-Galβ1)-3GlcNAcβ-sp3		6'BnLeC		130	8	4	3	1	(6-O-Bn-Galβ1)-3GlcNAcβ-sp3		6'BnLeC
131	24	10	8	4	(6-O-Bn-Galβ1)-3(6-O-Bn)GlcNAcβ-sp3		Bn2LeC		131	80	19	16	6	(6-O-Bn-Galβ1)-3(6-O-Bn)GlcNAcβ-sp3		Bn2LeC		131	7	7	5	3	(6-O-Bn-Galβ1)-3(6-O-Bn)GlcNAcβ-sp3		Bn2LeC
132	38	16	10	6	Galβ1-3GalNAcα-sp5	TF	TF-С8		132	51	13	7	10	Galβ1-3GalNAcα-sp5	TF	TF-С8		132	12	4	1	4	Galβ1-3GalNAcα-sp5	TF	TF-С8
133	22	13	4	13	Galβ1-4Glcβ-sp4-Ala		Lac-Ala		133	50	16	12	8	Galβ1-4Glcβ-sp4-Ala		Lac-Ala		133	6	6	4	2	Galβ1-4Glcβ-sp4-Ala		Lac-Ala
134	26	9	4	6	Galβ1-4Glcβ-sp4-Arg		Lac-Arg		134	68	8	6	4	Galβ1-4Glcβ-sp4-Arg		Lac-Arg		134	5	2	1	1	Galβ1-4Glcβ-sp4-Arg		Lac-Arg
135	32	3	2	1	Galβ1-4Glcβ-sp4-Asn		Lac-Asn		135	40	10	5	22	Galβ1-4Glcβ-sp4-Asn		Lac-Asn		135	2	1	1	0	Galβ1-4Glcβ-sp4-Asn		Lac-Asn
136	22	9	4	8	Galβ1-4Glcβ-sp4-Ile		Lac-Ile		136	55	13	5	9	Galβ1-4Glcβ-sp4-Ile		Lac-Ile		136	4	4	2	2	Galβ1-4Glcβ-sp4-Ile		Lac-Ile
137	27	9	5	5	Galβ1-4Glcβ-sp4-Nle		Lac-Nle		137	45	26	13	25	Galβ1-4Glcβ-sp4-Nle		Lac-Nle		137	10	5	4	2	Galβ1-4Glcβ-sp4-Nle		Lac-Nle
138	28	10	3	11	Galβ1-4Glcβ-sp4-Val		Lac-Val		138	51	20	6	18	Galβ1-4Glcβ-sp4-Val		Lac-Val		138	9	4	2	4	Galβ1-4Glcβ-sp4-Val		Lac-Val
139	26	4	2	4	Galβ1-4GlcNAcα-sp3		LNa		139	56	20	9	14	Galβ1-4GlcNAcα-sp3		LNa		139	4	3	2	1	Galβ1-4GlcNAcα-sp3		LNa
140	28	5	4	2	Galα1-3GalNAc(fur)β-sp3		Tab(f)		140	54	16	11	8	Galα1-3GalNAc(fur)β-sp3		Tab(f)		140	4	4	2	4	Galα1-3GalNAc(fur)β-sp3		Tab(f)
141	22	7	2	6	GlcNAcβ1-4GlcNAcβ-sp3		Ch2-C3		141	66	10	4	7	GlcNAcβ1-4GlcNAcβ-sp3		Ch2-C3		141	9	9	5	9	GlcNAcβ1-4GlcNAcβ-sp3		Ch2-C3
142	26	17	10	10	GlcNAcα1-3GalNAcβ-sp3		GNa3AN		142	44	6	4	11	GlcNAcα1-3GalNAcβ-sp3		GNa3AN		142	10	9	8	3	GlcNAcα1-3GalNAcβ-sp3		GNa3AN
143	19820	14759	8529	10252	Fucα1-2(3-O-Su)Galβ-sp3		Hdi3Su		143	78	20	7	15	Fucα1-2(3-O-Su)Galβ-sp3		Hdi3Su		143	11954	1924	533	1545	Fucα1-2(3-O-Su)Galβ-sp3		Hdi3Su
144	30	10	5	8	Galβ1-3(6-O-Su)GlcNAcβ-sp2		LeC6Su-C2		144	46	7	4	4	Galβ1-3(6-O-Su)GlcNAcβ-sp2		LeC6Su-C2		144	4	4	3	3	Galβ1-3(6-O-Su)GlcNAcβ-sp2		LeC6Su-C2
145	50	19	4	17	Galβ1-3(6-O-Su)GlcNAcβ-sp3		LeC6Su		145	57	12	11	4	Galβ1-3(6-O-Su)GlcNAcβ-sp3		LeC6Su		145	18	13	10	8	Galβ1-3(6-O-Su)GlcNAcβ-sp3		LeC6Su
146	25	9	4	7	Galβ1-4(6-O-Su)Glcβ-sp2		Lac6Su		146	40	21	9	16	Galβ1-4(6-O-Su)Glcβ-sp2		Lac6Su		146	6	6	4	5	Galβ1-4(6-O-Su)Glcβ-sp2		Lac6Su
147	24	4	2	9	Galβ1-4(6-O-Su)GlcNAcβ-sp3		LN6Su		147	64	11	3	22	Galβ1-4(6-O-Su)GlcNAcβ-sp3		LN6Su		147	11	7	5	3	Galβ1-4(6-O-Su)GlcNAcβ-sp3		LN6Su
149	30	11	7	8	GlсNAcβ1-4(6-O-Su)GlcNAcβ-sp2		Ch2-6Su		149	74	8	5	5	GlсNAcβ1-4(6-O-Su)GlcNAcβ-sp2		Ch2-6Su		149	6	6	4	3	GlсNAcβ1-4(6-O-Su)GlcNAcβ-sp2		Ch2-6Su
150	36	11	9	4	3-O-Su-Galβ1-3GalNAcα-sp3		TF3'Su		150	86	13	4	10	3-O-Su-Galβ1-3GalNAcα-sp3		TF3'Su		150	7	8	4	5	3-O-Su-Galβ1-3GalNAcα-sp3		TF3'Su
151	28	9	3	22580	6-O-Su-Galβ1-3GalNAcα-sp3		TF6'Su		151	75	50	20	22725	6-O-Su-Galβ1-3GalNAcα-sp3		TF6'Su		151	10	12	7	21302	6-O-Su-Galβ1-3GalNAcα-sp3		TF6'Su
153	37	11	9	2	6-O-Su-Galβ1-4Glcβ-sp2		Lac6'Su		153	59	19	11	21	6-O-Su-Galβ1-4Glcβ-sp2		Lac6'Su		153	8	10	6	6	6-O-Su-Galβ1-4Glcβ-sp2		Lac6'Su
154	32	16	8	10	3-O-Su-Galβ1-3GlcNAcβ-sp3		LeC3'Su		154	62	16	12	6	3-O-Su-Galβ1-3GlcNAcβ-sp3		LeC3'Su		154	6	5	2	5	3-O-Su-Galβ1-3GlcNAcβ-sp3		LeC3'Su
155	24	10	6	7	3-O-Su-Galβ1-3GlcNAcβ-sp2		LeC3'Su		155	68	24	14	14	3-O-Su-Galβ1-3GlcNAcβ-sp2		LeC3'Su		155	4	4	2	3	3-O-Su-Galβ1-3GlcNAcβ-sp2		LeC3'Su
157	34	5	8	1	3-O-Su-Galβ1-4GlcNAcβ-sp3		LN3'Su		157	54	4	2	2	3-O-Su-Galβ1-4GlcNAcβ-sp3		LN3'Su		157	5	6	3	3	3-O-Su-Galβ1-4GlcNAcβ-sp3		LN3'Su
158	44	17	14	3	4-O-Su-Galβ1-4GlcNAcβ-sp2		LN4'Su-C2		158	48	6	1	11	4-O-Su-Galβ1-4GlcNAcβ-sp2		LN4'Su-C2		158	8	6	4	2	4-O-Su-Galβ1-4GlcNAcβ-sp2		LN4'Su-C2
159	26900	6182	20354	2264	4-O-Su-Galβ1-4GlcNAcβ-sp3		LN4'Su		159	24611	840	576	326	4-O-Su-Galβ1-4GlcNAcβ-sp3		LN4'Su		159	22968	643	248	454	4-O-Su-Galβ1-4GlcNAcβ-sp3		LN4'Su
160	24	13	9	6	6-O-Su-Galβ1-3GlcNAcβ-sp2		LeC6'Su-C2		160	54	20	20	10	6-O-Su-Galβ1-3GlcNAcβ-sp2		LeC6'Su-C2		160	4	4	2	3	6-O-Su-Galβ1-3GlcNAcβ-sp2		LeC6'Su-C2
161	22	7	4	20	6-O-Su-Galβ1-3GlcNAcβ-sp3		LeC6'Su		161	64	9	6	8	6-O-Su-Galβ1-3GlcNAcβ-sp3		LeC6'Su		161	10	9	4	6	6-O-Su-Galβ1-3GlcNAcβ-sp3		LeC6'Su
162	32	16	9	14	6-O-Su-Galβ1-4GlcNAcβ-sp2		LN6'Su-C2		162	64	10	7	4	6-O-Su-Galβ1-4GlcNAcβ-sp2		LN6'Su-C2		162	3	1	0	3	6-O-Su-Galβ1-4GlcNAcβ-sp2		LN6'Su-C2
163	35	8	6	4	6-O-Su-Galβ1-4GlcNAcβ-sp3		LN6'Su		163	60	13	6	19	6-O-Su-Galβ1-4GlcNAcβ-sp3		LN6'Su		163	3	3	1	4	6-O-Su-Galβ1-4GlcNAcβ-sp3		LN6'Su
164	24	9	5	5	GlcAβ1-3GlcNAcβ-sp3		GUb3GN		164	76	28	8	24	GlcAβ1-3GlcNAcβ-sp3		GUb3GN		164	4	4	2	4	GlcAβ1-3GlcNAcβ-sp3		GUb3GN
165	22	3	2	2	GlcAβ1-3Galβ-sp3		GUb3A		165	58	8	2	10	GlcAβ1-3Galβ-sp3		GUb3A		165	10	10	5	6	GlcAβ1-3Galβ-sp3		GUb3A
166	26	4	2	2	GlcAβ1-6Galβ-sp3		GUb6A		166	59	9	3	12	GlcAβ1-6Galβ-sp3		GUb6A		166	5	3	2	2	GlcAβ1-6Galβ-sp3		GUb6A
167	28	4	4	2	GlcNAcβ1-4-[HOOC(CH3)CH]-3-O-GlcNAcβ-sp4	GlcNAc-Mur	GN-Mur		167	48	31	18	27	GlcNAcβ1-4-[HOOC(CH3)CH]-3-O-GlcNAcβ-sp4	GlcNAc-Mur	GN-Mur		167	1	0	0	2	GlcNAcβ1-4-[HOOC(CH3)CH]-3-O-GlcNAcβ-sp4	GlcNAc-Mur	GN-Mur
168	18	10	6	8	GlcNAcβ1-4Mur-L-Ala-D-i-Gln-Lys	GMDP-Lys	GMDPLys		168	77	21	11	17	GlcNAcβ1-4Mur-L-Ala-D-i-Gln-Lys	GMDP-Lys	GMDPLys		168	4	2	2	1	GlcNAcβ1-4Mur-L-Ala-D-i-Gln-Lys	GMDP-Lys	GMDPLys
169	25	6	4	3	Neu5Acα2-3Galβ-sp3	GM4	GM4		169	40	16	7	17	Neu5Acα2-3Galβ-sp3	GM4	GM4		169	9	1	1	1	Neu5Acα2-3Galβ-sp3	GM4	GM4
170	35	13	7	13	Neu5Acα2-6Galβ-sp3		Sia6A		170	52	12	16	6	Neu5Acα2-6Galβ-sp3		Sia6A		170	6	3	2	1	Neu5Acα2-6Galβ-sp3		Sia6A
171	42	24	12	20167	Neu5Acα2-3GalNAcα-sp3		3-SiaTn		171	58	30	12	15747	Neu5Acα2-3GalNAcα-sp3		3-SiaTn		171	20	17	10	13428	Neu5Acα2-3GalNAcα-sp3		3-SiaTn
172	31	19	10	22	Neu5Acα2-6GalNAcα-sp3	SiaTn	SiaTn		172	88	16	21	6	Neu5Acα2-6GalNAcα-sp3	SiaTn	SiaTn		172	6	3	2	2	Neu5Acα2-6GalNAcα-sp3	SiaTn	SiaTn
173	30	3	2	1	Neu5Acβ2-6GalNAcα-sp3		bSiaTn		173	68	22	22	9	Neu5Acβ2-6GalNAcα-sp3		bSiaTn		173	2	2	1	2	Neu5Acβ2-6GalNAcα-sp3		bSiaTn
174	38	7	2	5	Neu5Gcα2-6GalNAcα-sp3		Neu5GcTn		174	66	19	11	11	Neu5Gcα2-6GalNAcα-sp3		Neu5GcTn		174	4	4	3	4	Neu5Gcα2-6GalNAcα-sp3		Neu5GcTn
175	24	10	5	11	Neu5Gcβ2-6GalNAcα-sp3		bNeu5GcTn		175	62	21	8	20	Neu5Gcβ2-6GalNAcα-sp3		bNeu5GcTn		175	4	4	2	3	Neu5Gcβ2-6GalNAcα-sp3		bNeu5GcTn
176	32	9	2	10	3-O-Su-Galβ1-4(6-O-Su)Glcβ-sp2		Lac3',6Su2		176	60	10	2	8	3-O-Su-Galβ1-4(6-O-Su)Glcβ-sp2		Lac3',6Su2		176	9	5	3	2	3-O-Su-Galβ1-4(6-O-Su)Glcβ-sp2		Lac3',6Su2
177	24	14	8	9	3-O-Su-Galβ1-4(6-O-Su)GlcNAcβ-sp3		LN3'6Su2		177	62	15	14	8	3-O-Su-Galβ1-4(6-O-Su)GlcNAcβ-sp3		LN3'6Su2		177	6	7	4	9	3-O-Su-Galβ1-4(6-O-Su)GlcNAcβ-sp3		LN3'6Su2
178	24	9	2	7	6-O-Su-Galβ1-4(6-O-Su)Glcβ-sp2		Lac6,6'Su2		178	62	16	18	6	6-O-Su-Galβ1-4(6-O-Su)Glcβ-sp2		Lac6,6'Su2		178	5	6	3	7	6-O-Su-Galβ1-4(6-O-Su)Glcβ-sp2		Lac6,6'Su2
179	26	15	8	8	6-O-Su-Galβ1-3(6-O-Su)GlcNAcβ-sp2		LeC6,6'Su2		179	76	19	6	14	6-O-Su-Galβ1-3(6-O-Su)GlcNAcβ-sp2		LeC6,6'Su2		179	10	9	4	7	6-O-Su-Galβ1-3(6-O-Su)GlcNAcβ-sp2		LeC6,6'Su2
180	36	8	8	2	6-O-Su-Galβ1-4(6-O-Su)GlcNAcβ-sp2		LN66'Su2		180	49	16	21	7	6-O-Su-Galβ1-4(6-O-Su)GlcNAcβ-sp2		LN66'Su2		180	11	4	1	4	6-O-Su-Galβ1-4(6-O-Su)GlcNAcβ-sp2		LN66'Su2
181	40	18	11	7	3,4-O-Su2-Galβ1-4GlcNAcβ-sp3		LN3'4'Su2		181	60	15	11	7	3,4-O-Su2-Galβ1-4GlcNAcβ-sp3		LN3'4'Su2		181	10	4	2	3	3,4-O-Su2-Galβ1-4GlcNAcβ-sp3		LN3'4'Su2
182	37	13	9	9	3,6-O-Su2-Galβ1-4GlcNAcβ-sp2		LN3'6'Su2		182	54	11	6	8	3,6-O-Su2-Galβ1-4GlcNAcβ-sp2		LN3'6'Su2		182	6	7	4	4	3,6-O-Su2-Galβ1-4GlcNAcβ-sp2		LN3'6'Su2
183	42	13	8	8	4,6-O-Su2-Galβ1-4GlcNAcβ-sp2		LN4'6'Su2-C2		183	66	11	7	13	4,6-O-Su2-Galβ1-4GlcNAcβ-sp2		LN4'6'Su2-C2		183	5	6	3	7	4,6-O-Su2-Galβ1-4GlcNAcβ-sp2		LN4'6'Su2-C2
184	22	4	4	1	4,6-O-Su2-Galβ1-4GlcNAcβ-sp3		LN4'6'Su2		184	60	6	1	5	4,6-O-Su2-Galβ1-4GlcNAcβ-sp3		LN4'6'Su2		184	2	2	1	6	4,6-O-Su2-Galβ1-4GlcNAcβ-sp3		LN4'6'Su2
186	26	16	8	13	Neu5Acα2-8Neu5Acα2-sp3	(Sia)2	(Sia)2		186	48	15	8	10	Neu5Acα2-8Neu5Acα2-sp3	(Sia)2	(Sia)2		186	3	3	2	3	Neu5Acα2-8Neu5Acα2-sp3	(Sia)2	(Sia)2
187	26	14	9	8	Neu5Acα2-8Neu5Acα2-sp9	(Sia)2	(Sia)2Bn		187	76	47	24	24	Neu5Acα2-8Neu5Acα2-sp9	(Sia)2	(Sia)2Bn		187	6	7	4	6	Neu5Acα2-8Neu5Acα2-sp9	(Sia)2	(Sia)2Bn
188	30	19	9	11	Neu5Acα2-8Neu5Acβ-sp9		(Sia)2-bBn		188	66	15	4	11	Neu5Acα2-8Neu5Acβ-sp9		(Sia)2-bBn		188	11	8	1	9	Neu5Acα2-8Neu5Acβ-sp9		(Sia)2-bBn
189	41	16	7	11	3,6-O-Su2-Galβ1-4(6-O-Su)GlcNAcβ-sp2		LN3'66'Su3		189	50	18	8	21	3,6-O-Su2-Galβ1-4(6-O-Su)GlcNAcβ-sp2		LN3'66'Su3		189	6	8	4	10	3,6-O-Su2-Galβ1-4(6-O-Su)GlcNAcβ-sp2		LN3'66'Su3
190	26	12	7	5	Galβ1-4-(6-P)GlcNAcβ-sp2		LN6P		190	48	13	8	6	Galβ1-4-(6-P)GlcNAcβ-sp2		LN6P		190	2	1	1	1	Galβ1-4-(6-P)GlcNAcβ-sp2		LN6P
191	23	7	3	6	6-P-Galβ1-4GlcNAcβ-sp2		LN6'P		191	86	16	13	5	6-P-Galβ1-4GlcNAcβ-sp2		LN6'P		191	4	4	1	6	6-P-Galβ1-4GlcNAcβ-sp2		LN6'P
192	36	7	3	6	GalNAcβ1-4(6-O-Su)GlcNAcβ-sp3		LacdiNAc6Su		192	72	8	6	3	GalNAcβ1-4(6-O-Su)GlcNAcβ-sp3		LacdiNAc6Su		192	14	7	4	4	GalNAcβ1-4(6-O-Su)GlcNAcβ-sp3		LacdiNAc6Su
193	28	4	2	8	3-O-Su-GalNAcβ1-4GlcNAcβ-sp3		LacdiNAc3'Su		193	58	19	15	10	3-O-Su-GalNAcβ1-4GlcNAcβ-sp3		LacdiNAc3'Su		193	7	9	6	7	3-O-Su-GalNAcβ1-4GlcNAcβ-sp3		LacdiNAc3'Su
194	30	6	0	6	6-O-Su-GalNAcβ1-4GlcNAcβ-sp3		LacdiNAc6'Su		194	66	16	10	7	6-O-Su-GalNAcβ1-4GlcNAcβ-sp3		LacdiNAc6'Su		194	1	0	0	1	6-O-Su-GalNAcβ1-4GlcNAcβ-sp3		LacdiNAc6'Su
195	25	10	2	8	6-O-Su-GalNAcβ1-4-(3-O-Ac)GlcNAcβ-sp3		3Ac-LacdiNAc6'Su		195	48	12	9	5	6-O-Su-GalNAcβ1-4-(3-O-Ac)GlcNAcβ-sp3		3Ac-LacdiNAc6'Su		195	4	4	3	2	6-O-Su-GalNAcβ1-4-(3-O-Ac)GlcNAcβ-sp3		3Ac-LacdiNAc6'Su
196	37	6	7	4	3-O-Su-GalNAcβ1-4(3-O-Su)-GlcNAcβ-sp3		LacdiNAc3,3'Su2		196	74	16	15	4	3-O-Su-GalNAcβ1-4(3-O-Su)-GlcNAcβ-sp3		LacdiNAc3,3'Su2		196	10	4	6	2	3-O-Su-GalNAcβ1-4(3-O-Su)-GlcNAcβ-sp3		LacdiNAc3,3'Su2
197	28	13	10	4	3,6-O-Su2-GalNAcβ1-4-GlcNAcβ-sp3		LacdiNAc3',6'Su2		197	54	32	14	21	3,6-O-Su2-GalNAcβ1-4-GlcNAcβ-sp3		LacdiNAc3',6'Su2		197	12	7	4	5	3,6-O-Su2-GalNAcβ1-4-GlcNAcβ-sp3		LacdiNAc3',6'Su2
198	32	11	6	6	4,6-O-Su2-GalNAcβ1-4GlcNAcβ-sp3		LacdiNAc4',6'Su2		198	68	21	11	12	4,6-O-Su2-GalNAcβ1-4GlcNAcβ-sp3		LacdiNAc4',6'Su2		198	6	6	2	4	4,6-O-Su2-GalNAcβ1-4GlcNAcβ-sp3		LacdiNAc4',6'Su2
199	36	7	4	3	4,6-O-Su2-GalNAcβ1-4-(3-O-Ac)GlcNAcβ-sp3		3Ac-LacdiNAc4',6'Su2		199	84	30	14	20	4,6-O-Su2-GalNAcβ1-4-(3-O-Ac)GlcNAcβ-sp3		3Ac-LacdiNAc4',6'Su2		199	8	4	4	2	4,6-O-Su2-GalNAcβ1-4-(3-O-Ac)GlcNAcβ-sp3		3Ac-LacdiNAc4',6'Su2
200	31	13	7	7	4-O-Su-GalNAcβ1-4GlcNAcβ-sp3		LacdiNAc4'Su		200	80	39	22	21	4-O-Su-GalNAcβ1-4GlcNAcβ-sp3		LacdiNAc4'Su		200	6	4	2	4	4-O-Su-GalNAcβ1-4GlcNAcβ-sp3		LacdiNAc4'Su
201	32	15	9	9	3,4-O-Su2-GalNAcβ1-4-GlcNAcβ-sp3		LacdiNAc3',4'Su2		201	68	33	22	19	3,4-O-Su2-GalNAcβ1-4-GlcNAcβ-sp3		LacdiNAc3',4'Su2		201	16	4	5	2	3,4-O-Su2-GalNAcβ1-4-GlcNAcβ-sp3		LacdiNAc3',4'Su2
202	40	3	1	14	6-O-Su-GalNAcβ1-4(6-O-Su)GlcNAcβ-sp3		LacdiNAc6,6'Su2		202	60	9	7	5	6-O-Su-GalNAcβ1-4(6-O-Su)GlcNAcβ-sp3		LacdiNAc6,6'Su2		202	4	4	2	2	6-O-Su-GalNAcβ1-4(6-O-Su)GlcNAcβ-sp3		LacdiNAc6,6'Su2
203	24	13	0	14	Galβ1-4(6-O-Su)GlcNAcβ-sp2		LN6Su		203	40	3	1	10	Galβ1-4(6-O-Su)GlcNAcβ-sp2		LN6Su		203	10	12	7	8	Galβ1-4(6-O-Su)GlcNAcβ-sp2		LN6Su
204	18	6	1	13	4-O-Su-GalNAcβ1-4GlcNAcβ-sp2		LacdiNAc4'Su-C2		204	52	19	10	20	4-O-Su-GalNAcβ1-4GlcNAcβ-sp2		LacdiNAc4'Su-C2		204	4	5	3	7	4-O-Su-GalNAcβ1-4GlcNAcβ-sp2		LacdiNAc4'Su-C2
205	26	3	1	3	Neu5Acα2-6GalNAcβ-sp3		6SiaANb		205	86	24	18	6	Neu5Acα2-6GalNAcβ-sp3		6SiaANb		205	4	4	3	6	Neu5Acα2-6GalNAcβ-sp3		6SiaANb
206	34	21	10	12	Neu5Gcα2-3Galβ-sp3		Neu5Gc3A		206	58	10	2	9	Neu5Gcα2-3Galβ-sp3		Neu5Gc3A		206	7	6	5	1	Neu5Gcα2-3Galβ-sp3		Neu5Gc3A
208	32	7	5	4	Galβ1-3GlcNAcβ-sp4	Lec	LeC-Gly		208	64	25	12	17	Galβ1-3GlcNAcβ-sp4	Lec	LeC-Gly		208	6	7	5	6	Galβ1-3GlcNAcβ-sp4	Lec	LeC-Gly
209	26	7	4	4	αKdo-(2→4)-αKdo-sp11		A58		209	58	13	3	13	αKdo-(2→4)-αKdo-sp11		A58		209	10	6	7	3	αKdo-(2→4)-αKdo-sp11		A58
210	29	17	10	13	L,D-Hep-(1→5)-αKdo-4-phosphate-sp11		JN		210	58	6	8	4	L,D-Hep-(1→5)-αKdo-4-phosphate-sp11		JN		210	6	2	1	2	L,D-Hep-(1→5)-αKdo-4-phosphate-sp11		JN
211	29	15	8	17	αKdo-(2→8)-αKdo-sp11		A78		211	43	16	6	13	αKdo-(2→8)-αKdo-sp11		A78		211	5	6	4	5	αKdo-(2→8)-αKdo-sp11		A78
212	28	4	1	5	D-glycero-α-D-talo-octulosonic acid (Ko)-(2→4)-αKdo-sp11		NW61S		212	50	16	9	13	D-glycero-α-D-talo-octulosonic acid (Ko)-(2→4)-αKdo-sp11		NW61S		212	11	8	7	5	D-glycero-α-D-talo-octulosonic acid (Ko)-(2→4)-αKdo-sp11		NW61S
213	32	17	10	12	Neu5Acβ2-6Galβ-sp3		6bSiaA		213	48	6	2	5	Neu5Acβ2-6Galβ-sp3		6bSiaA		213	4	4	2	3	Neu5Acβ2-6Galβ-sp3		6bSiaA
214	30	11	10	4	$delta$GlcAβ1-3Galβ-sp3	ΔGlcAb3Gal	deltaGUb3A		214	58	16	13	5	$delta$GlcAβ1-3Galβ-sp3	ΔGlcAb3Gal	deltaGUb3A		214	6	4	4	1	$delta$GlcAβ1-3Galβ-sp3	ΔGlcAb3Gal	deltaGUb3A
215	56	14	8	10	Fucα1-2Galβ1-3GlcNAcβ-sp3	Led, H (type 1)	LeD		215	83	17	21	7	Fucα1-2Galβ1-3GlcNAcβ-sp3	Led, H (type 1)	LeD		215	6	4	3	2	Fucα1-2Galβ1-3GlcNAcβ-sp3	Led, H (type 1)	LeD
216	630	133	94	56	Fucα1-2Galβ1-4GlcNAcβ-sp3	H (type 2)	Htype2		216	72	21	8	26	Fucα1-2Galβ1-4GlcNAcβ-sp3	H (type 2)	Htype2		216	256	85	60	38	Fucα1-2Galβ1-4GlcNAcβ-sp3	H (type 2)	Htype2
217	26	16	7	174	Fucα1-2Galβ1-3GalNAcα-sp3	H (type 3)	Htype3		217	69	11	11	3	Fucα1-2Galβ1-3GalNAcα-sp3	H (type 3)	Htype3		217	6	4	2	3	Fucα1-2Galβ1-3GalNAcα-sp3	H (type 3)	Htype3
219	528	664	373	304	Fucα1-2Galβ1-4Glcβ-sp4	H (type 6)	Htype6		219	75	32	20	23	Fucα1-2Galβ1-4Glcβ-sp4	H (type 6)	Htype6		219	498	170	382	58	Fucα1-2Galβ1-4Glcβ-sp4	H (type 6)	Htype6
221	26	19	12	10	Galα1-3Galβ1-4Glcβ-sp4		Aa3'Lac-Gly		221	80	29	29	19	Galα1-3Galβ1-4Glcβ-sp4		Aa3'Lac-Gly		221	7	9	5	15	Galα1-3Galβ1-4Glcβ-sp4		Aa3'Lac-Gly
222	24	15	8	10	Galα1-3Galβ1-4GlcNAcβ-sp3	Galili (tri)	Galili3		222	62	33	18	19	Galα1-3Galβ1-4GlcNAcβ-sp3	Galili (tri)	Galili3		222	12	4	3	2	Galα1-3Galβ1-4GlcNAcβ-sp3	Galili (tri)	Galili3
223	34	15	7	13	Galα1-4Galβ1-4Glcβ-sp2	Pk, Gb3, GbOse3	Pk-C2		223	55	19	7	13	Galα1-4Galβ1-4Glcβ-sp2	Pk, Gb3, GbOse3	Pk-C2		223	8	4	2	5	Galα1-4Galβ1-4Glcβ-sp2	Pk, Gb3, GbOse3	Pk-C2
224	32	18	8	14	Galα1-4Galβ1-4Glcβ-sp3		Pk		224	45	11	3	10	Galα1-4Galβ1-4Glcβ-sp3		Pk		224	6	7	4	6	Galα1-4Galβ1-4Glcβ-sp3		Pk
225	34	7	3	5	Galα1-4Galβ1-4GlcNAcβ-sp2	P1	P1		225	54	6	14	2	Galα1-4Galβ1-4GlcNAcβ-sp2	P1	P1		225	6	6	3	4	Galα1-4Galβ1-4GlcNAcβ-sp2	P1	P1
227	14732	937	803	204	Galα1-3(Fucα1-2)Galβ-sp5	Btri	Btri-C8		227	69	18	6	13	Galα1-3(Fucα1-2)Galβ-sp5	Btri	Btri-C8		227	7242	783	506	340	Galα1-3(Fucα1-2)Galβ-sp5	Btri	Btri-C8
228	24	10	5	10	Galβ1-2Galα1-3GlcNAcβ-sp3		Ab2Aa3GN		228	56	16	4	14	Galβ1-2Galα1-3GlcNAcβ-sp3		Ab2Aa3GN		228	8	7	4	4	Galβ1-2Galα1-3GlcNAcβ-sp3		Ab2Aa3GN
229	26	11	3	14	Galβ1-3Galβ1-4GlcNAcβ-sp4		Ab3'LN-Gly		229	61	27	10	27	Galβ1-3Galβ1-4GlcNAcβ-sp4		Ab3'LN-Gly		229	6	7	5	9	Galβ1-3Galβ1-4GlcNAcβ-sp4		Ab3'LN-Gly
230	121	17	10	8	Fucβ1-2Galβ1-3GlcNAcβ-sp3		Fb2'LeC		230	62	14	8	10	Fucβ1-2Galβ1-3GlcNAcβ-sp3		Fb2'LeC		230	15	6	3	3	Fucβ1-2Galβ1-3GlcNAcβ-sp3		Fb2'LeC
231	36	10	4	10	Galβ1-4GlcNAcβ1-3GalNAcα-sp3		LN3Tn		231	60	21	11	13	Galβ1-4GlcNAcβ1-3GalNAcα-sp3		LN3Tn		231	8	10	6	6	Galβ1-4GlcNAcβ1-3GalNAcα-sp3		LN3Tn
232	4718	2139	3660	1052	Galβ1-4GlcNAcβ1-6GalNAcα-sp3		LN6Tn		232	97	17	5	15	Galβ1-4GlcNAcβ1-6GalNAcα-sp3		LN6Tn		232	1897	519	343	281	Galβ1-4GlcNAcβ1-6GalNAcα-sp3		LN6Tn
233	1670	772	1236	305	Galβ1-3(Fucα1-4)GlcNAcβ-sp3	Lea	LeA		233	82	13	21	4	Galβ1-3(Fucα1-4)GlcNAcβ-sp3	Lea	LeA		233	1158	884	876	442	Galβ1-3(Fucα1-4)GlcNAcβ-sp3	Lea	LeA
234	164	28	25	5	Galβ1-4(Fucα1-3)GlcNAcβ-sp3	Lex	LeX		234	68	11	9	4	Galβ1-4(Fucα1-3)GlcNAcβ-sp3	Lex	LeX		234	43	29	15	21	Galβ1-4(Fucα1-3)GlcNAcβ-sp3	Lex	LeX
235	374	80	185	16	GalNAcα1-3(Fucα1-2)Galβ-sp3	Atri	Atri		235	57	9	4	23	GalNAcα1-3(Fucα1-2)Galβ-sp3	Atri	Atri		235	146	30	16	17	GalNAcα1-3(Fucα1-2)Galβ-sp3	Atri	Atri
236	28971	8778	18607	3127	GalNAcα1-3(Fucα1-2)Galβ-sp5	Atri	Atri-C8		236	27771	824	559	344	GalNAcα1-3(Fucα1-2)Galβ-sp5	Atri	Atri-C8		236	26288	1571	369	1267	GalNAcα1-3(Fucα1-2)Galβ-sp5	Atri	Atri-C8
237	266	36	14	22382	GalNHα1-3(Fucα1-2)Galβ-OCH2CH2CH2NHAc		ABtri		237	94	64	26	21732	GalNHα1-3(Fucα1-2)Galβ-OCH2CH2CH2NHAc		ABtri		237	88	70	33	18338	GalNHα1-3(Fucα1-2)Galβ-OCH2CH2CH2NHAc		ABtri
238	26	4	2	3	GalNAcb1-4Galb1-4Glcb-sp3		GA2		238	64	24	15	12	GalNAcb1-4Galb1-4Glcb-sp3		GA2		238	10	11	8	6	GalNAcb1-4Galb1-4Glcb-sp3		GA2
239	124	15	37	8	GalNAcβ1-3(Fucα1-2)Galβ-sp3		Fa2(ANb3)A		239	59	10	9	5	GalNAcβ1-3(Fucα1-2)Galβ-sp3		Fa2(ANb3)A		239	32	24	10	17	GalNAcβ1-3(Fucα1-2)Galβ-sp3		Fa2(ANb3)A
240	26	12	7	7	(Glcα1-4)3β-sp4	maltotriose	(Ga4)3b		240	48	18	10	14	(Glcα1-4)3β-sp4	maltotriose	(Ga4)3b		240	4	3	2	7	(Glcα1-4)3β-sp4	maltotriose	(Ga4)3b
241	20	5	2	4	(Glcα1-6)3β-sp4	isomaltotriose	(Ga6)3b		241	64	22	14	10	(Glcα1-6)3β-sp4	isomaltotriose	(Ga6)3b		241	8	4	4	2	(Glcα1-6)3β-sp4	isomaltotriose	(Ga6)3b
242	22	12	6	10	GlcNAc1αa1-3Galβ1-4GlcNAcβ-sp2		GNa3'LN-C2		242	64	18	8	13	GlcNAc1αa1-3Galβ1-4GlcNAcβ-sp2		GNa3'LN-C2		242	4	4	3	7	GlcNAc1αa1-3Galβ1-4GlcNAcβ-sp2		GNa3'LN-C2
243	390	510	297	295	GlcNAcα1-3Galβ1-4GlcNAcβ-sp3		GNa3'LN		243	72	16	8	16	GlcNAcα1-3Galβ1-4GlcNAcβ-sp3		GNa3'LN		243	332	64	6	67	GlcNAcα1-3Galβ1-4GlcNAcβ-sp3		GNa3'LN
245	28	6	7	1	GlcNAcα1-6Galβ1-4GlcNAcβ-sp2		GNa6'LN		245	64	11	10	2	GlcNAcα1-6Galβ1-4GlcNAcβ-sp2		GNa6'LN		245	10	4	6	2	GlcNAcα1-6Galβ1-4GlcNAcβ-sp2		GNa6'LN
246	33	4	5	1	GlcNAcβ1-2Galβ1-3GalNAcα-sp3		GN2'TF		246	68	21	18	10	GlcNAcβ1-2Galβ1-3GalNAcα-sp3		GN2'TF		246	6	5	2	4	GlcNAcβ1-2Galβ1-3GalNAcα-sp3		GN2'TF
247	30	14	10	6	GlcNAcβ1-3Galβ1-3GalNAcα-sp3		GN3'TF		247	66	13	10	4	GlcNAcβ1-3Galβ1-3GalNAcα-sp3		GN3'TF		247	10	4	3	3	GlcNAcβ1-3Galβ1-3GalNAcα-sp3		GN3'TF
248	18	1	0	2	GlcNAcβ1-3Galβ1-4Glcβ-sp2		GN3'Lac		248	59	25	13	12	GlcNAcβ1-3Galβ1-4Glcβ-sp2		GN3'Lac		248	6	3	2	1	GlcNAcβ1-3Galβ1-4Glcβ-sp2		GN3'Lac
249	28	9	3	6	GlcNAcβ1-3Galβ1-4GlcNAcβ-sp2		GN3'LN-C2		249	62	30	22	16	GlcNAcβ1-3Galβ1-4GlcNAcβ-sp2		GN3'LN-C2		249	12	5	4	2	GlcNAcβ1-3Galβ1-4GlcNAcβ-sp2		GN3'LN-C2
250	26	10	8	2	GlcNAcβ1-3Galβ1-4GlcNAcβ-sp3		GN3'LN		250	56	18	12	8	GlcNAcβ1-3Galβ1-4GlcNAcβ-sp3		GN3'LN		250	6	4	4	3	GlcNAcβ1-3Galβ1-4GlcNAcβ-sp3		GN3'LN
251	26	16	7	10	GlcNAcβ1-4Galβ1-4GlcNAcβ-sp2		GN4'LN		251	50	18	10	18	GlcNAcβ1-4Galβ1-4GlcNAcβ-sp2		GN4'LN		251	6	7	5	4	GlcNAcβ1-4Galβ1-4GlcNAcβ-sp2		GN4'LN
252	32	3	9	2	GlcNAcβ1-4GlcNAcβ1-4GlcNAcβ-sp4	chitotriose	Ch3		252	48	19	12	11	GlcNAcβ1-4GlcNAcβ1-4GlcNAcβ-sp4	chitotriose	Ch3		252	3	3	2	2	GlcNAcβ1-4GlcNAcβ1-4GlcNAcβ-sp4	chitotriose	Ch3
253	32	13	2	13530	GlcNAcβ1-6Galβ1-4GlcNAcβ-sp2		GN6'LN		253	67	39	14	11008	GlcNAcβ1-6Galβ1-4GlcNAcβ-sp2		GN6'LN		253	6	7	5	12520	GlcNAcβ1-6Galβ1-4GlcNAcβ-sp2		GN6'LN
254	18	1	1	0	GlcNAcβ1-6(Galβ1-3)GalNAcα-sp3	core 2	core2		254	64	14	5	11	GlcNAcβ1-6(Galβ1-3)GalNAcα-sp3	core 2	core2		254	8	7	4	5	GlcNAcβ1-6(Galβ1-3)GalNAcα-sp3	core 2	core2
255	28	4	3	2	GlcNAcβ1-6(GlcNAcβ1-3)GalNAcα-sp3	core 4	core4		255	58	3	2	2	GlcNAcβ1-6(GlcNAcβ1-3)GalNAcα-sp3	core 4	core4		255	8	4	4	1	GlcNAcβ1-6(GlcNAcβ1-3)GalNAcα-sp3	core 4	core4
256	30	11	5	12	GlcNAcβ1-6(GlcNAcβ1-4)GalNAcα-sp3		GN2-4,6Tn		256	80	25	12	14	GlcNAcβ1-6(GlcNAcβ1-4)GalNAcα-sp3		GN2-4,6Tn		256	9	4	2	1	GlcNAcβ1-6(GlcNAcβ1-4)GalNAcα-sp3		GN2-4,6Tn
258	44	39	16	26	Manα1-6(Manα1-3)Manβ-sp4	Man3	(Ma)3b		258	45	16	5	19	Manα1-6(Manα1-3)Manβ-sp4	Man3	(Ma)3b		258	6	6	2	6	Manα1-6(Manα1-3)Manβ-sp4	Man3	(Ma)3b
259	31	7	5	4	Galβ1-4(Galβ1-3)GlcNAcβ-sp3		(Ab)2-3,4GN		259	48	21	12	23	Galβ1-4(Galβ1-3)GlcNAcβ-sp3		(Ab)2-3,4GN		259	8	6	2	4	Galβ1-4(Galβ1-3)GlcNAcβ-sp3		(Ab)2-3,4GN
260	22	5	4	2	Galβ1-3(Fucβ1-4)GlcNAcβ-sp3		bLeA		260	52	12	7	20	Galβ1-3(Fucβ1-4)GlcNAcβ-sp3		bLeA		260	6	2	2	0	Galβ1-3(Fucβ1-4)GlcNAcβ-sp3		bLeA
261	34	4	0	4	Galβ1-4(Fucβ1-3)GlcNAcβ-sp3		bLeX		261	66	29	17	12	Galβ1-4(Fucβ1-3)GlcNAcβ-sp3		bLeX		261	11	11	7	5	Galβ1-4(Fucβ1-3)GlcNAcβ-sp3		bLeX
263	34	21	15	9	(GalNAcβ-PEG2)3-β-DD		ANb-cluster		263	38	10	6	5	(GalNAcβ-PEG2)3-β-DD		ANb-cluster		263	4	4	2	6	(GalNAcβ-PEG2)3-β-DD		ANb-cluster
264	33	7	4	4	Galβ1-4Galβ1-4GlcNAcβ-sp3		Ab4'LN		264	44	15	6	20	Galβ1-4Galβ1-4GlcNAcβ-sp3		Ab4'LN		264	8	6	1	7	Galβ1-4Galβ1-4GlcNAcβ-sp3		Ab4'LN
265	1073	213	808	96	Galb1-3Galb1-4GlcNAcb-sp3		Ab3'LN		265	56	9	6	4	Galb1-3Galb1-4GlcNAcb-sp3		Ab3'LN		265	688	64	18	48	Galb1-3Galb1-4GlcNAcb-sp3		Ab3'LN
266	20	7	2	6	Galα1-4Galβ1-4GlcNAcβ-sp3	P1	P1		266	51	13	5	10	Galα1-4Galβ1-4GlcNAcβ-sp3	P1	P1		266	8	4	3	2	Galα1-4Galβ1-4GlcNAcβ-sp3	P1	P1
267	22	7	4	5	GlcNAcβ1-3Galβ1-3GlcNAcβ-sp3		GlcNAc3'Lec		267	54	13	3	17	GlcNAcβ1-3Galβ1-3GlcNAcβ-sp3		GlcNAc3'Lec		267	6	7	3	8	GlcNAcβ1-3Galβ1-3GlcNAcβ-sp3		GlcNAc3'Lec
268	32	27	14	2124	GlсNAcβ1-4(Fucα1-6)GlcNAcβ-sp3		Fa6Ch2		268	72	19	15	7	GlсNAcβ1-4(Fucα1-6)GlcNAcβ-sp3		Fa6Ch2		268	8	4	4	2	GlсNAcβ1-4(Fucα1-6)GlcNAcβ-sp3		Fa6Ch2
272	24	7	4	4	Neu5Acα2-3Galβ1-4Glcβ-sp4-Cit		3'SL-Cit		272	75	30	18	16	Neu5Acα2-3Galβ1-4Glcβ-sp4-Cit		3'SL-Cit		272	5	6	3	3	Neu5Acα2-3Galβ1-4Glcβ-sp4-Cit		3'SL-Cit
273	73	22	14	14	Fucβ1-2Galβ1-4GlcNAcβ-sp3		Fb2LN		273	44	11	6	13	Fucβ1-2Galβ1-4GlcNAcβ-sp3		Fb2LN		273	10	8	5	4	Fucβ1-2Galβ1-4GlcNAcβ-sp3		Fb2LN
274	33	5	3	3	GalNAcα1-3Galβ1-4GlcNAcβ-sp3		ANa3'LN		274	55	17	10	9	GalNAcα1-3Galβ1-4GlcNAcβ-sp3		ANa3'LN		274	10	5	4	3	GalNAcα1-3Galβ1-4GlcNAcβ-sp3		ANa3'LN
275	13	2	1	9	GalNAcβ1-3Galβ1-4GlcNAcβ-sp3		ANb3'LN		275	62	5	12	2	GalNAcβ1-3Galβ1-4GlcNAcβ-sp3		ANb3'LN		275	10	9	4	5	GalNAcβ1-3Galβ1-4GlcNAcβ-sp3		ANb3'LN
276	26	5	4	2	GlcNAcβ1-4Galβ1-4GlcNAcβ-sp3		GN4'LN-C3		276	74	16	8	10	GlcNAcβ1-4Galβ1-4GlcNAcβ-sp3		GN4'LN-C3		276	6	4	2	2	GlcNAcβ1-4Galβ1-4GlcNAcβ-sp3		GN4'LN-C3
277	128	62	27	41	GalNGcα1-3(Fucα1-2)Galβ-sp3		NGcAtri		277	54	15	2	14	GalNGcα1-3(Fucα1-2)Galβ-sp3		NGcAtri		277	38	14	13	3	GalNGcα1-3(Fucα1-2)Galβ-sp3		NGcAtri
278	36	6	9	2	GalNAcα1-3GalNAcβ1-3Galβ-sp3	Fs-3	Fs-3		278	60	20	10	13	GalNAcα1-3GalNAcβ1-3Galβ-sp3	Fs-3	Fs-3		278	17	18	8	42	GalNAcα1-3GalNAcβ1-3Galβ-sp3	Fs-3	Fs-3
279	29	11	5	6	Galβ1-3GlcNAcα1-3GalNAcα-sp3	LeCa3Tn	LeCa3Tn		279	44	6	15	3	Galβ1-3GlcNAcα1-3GalNAcα-sp3	LeCa3Tn	LeCa3Tn		279	7	2	1	1	Galβ1-3GlcNAcα1-3GalNAcα-sp3	LeCa3Tn	LeCa3Tn
280	20	11	4	14	Galβ1-3GlcNAcβ1-3GalNAcα-sp3		LeC3Tn		280	56	13	10	5	Galβ1-3GlcNAcβ1-3GalNAcα-sp3		LeC3Tn		280	2	1	1	2	Galβ1-3GlcNAcβ1-3GalNAcα-sp3		LeC3Tn
281	60	14	5	10	Fucα1-2Galβ1-3GalNAcβ-sp3	H type4	Htype4		281	57	15	1	24	Fucα1-2Galβ1-3GalNAcβ-sp3	H type4	Htype4		281	8	6	2	6	Fucα1-2Galβ1-3GalNAcβ-sp3	H type4	Htype4
282	28	17	7	11	Galβ1-3Galβ1-4GlcNAcβ-sp3		Ab3'LN		282	46	8	4	15	Galβ1-3Galβ1-4GlcNAcβ-sp3		Ab3'LN		282	10	5	2	3	Galβ1-3Galβ1-4GlcNAcβ-sp3		Ab3'LN
287	26	24	8	17670	3-O-Su-Galβ1-3(Fucα1-4)GlcNAcβ-sp3	3'-O-Su-Lea	3'SuLeA		287	52	19	6	16	3-O-Su-Galβ1-3(Fucα1-4)GlcNAcβ-sp3	3'-O-Su-Lea	3'SuLeA		287	8	6	4	4	3-O-Su-Galβ1-3(Fucα1-4)GlcNAcβ-sp3	3'-O-Su-Lea	3'SuLeA
288	830	243	597	18	3-O-Su-Galβ1-4(Fucα1-3)GlcNAcβ-sp3	3'-O-Su-Lex	3'SuLeX		288	67	23	5	65	3-O-Su-Galβ1-4(Fucα1-3)GlcNAcβ-sp3	3'-O-Su-Lex	3'SuLeX		288	565	44	413	19	3-O-Su-Galβ1-4(Fucα1-3)GlcNAcβ-sp3	3'-O-Su-Lex	3'SuLeX
289	28	13	7	9	Neu5Acα2-6(Galβ1-3)GalNAcα-sp3		6SiaTF		289	52	3	2	3	Neu5Acα2-6(Galβ1-3)GalNAcα-sp3		6SiaTF		289	8	4	2	2	Neu5Acα2-6(Galβ1-3)GalNAcα-sp3		6SiaTF
290	22	13	4	14	Neu5Acα2-6(Galα1-3)GalNAcα-sp3		A3a(Sia)Tn		290	60	16	5	11	Neu5Acα2-6(Galα1-3)GalNAcα-sp3		A3a(Sia)Tn		290	6	4	2	2	Neu5Acα2-6(Galα1-3)GalNAcα-sp3		A3a(Sia)Tn
291	26	10	6	11	Neu5Acβ2-6(Galβ1-3)GalNAcα-sp3		b6SiaTF		291	52	19	13	9	Neu5Acβ2-6(Galβ1-3)GalNAcα-sp3		b6SiaTF		291	7	7	4	8	Neu5Acβ2-6(Galβ1-3)GalNAcα-sp3		b6SiaTF
292	40	7	6	4	Neu5Acα2-3Galβ1-3GalNAcα-sp3		Sia3'TF		292	58	17	8	11	Neu5Acα2-3Galβ1-3GalNAcα-sp3		Sia3'TF		292	5	4	2	5	Neu5Acα2-3Galβ1-3GalNAcα-sp3		Sia3'TF
293	33	7	7	2	Neu5Acα2-3Galβ1-4Glcβ-sp3	3'SL	3'SL		293	60	25	16	15	Neu5Acα2-3Galβ1-4Glcβ-sp3	3'SL	3'SL		293	6	8	4	6	Neu5Acα2-3Galβ1-4Glcβ-sp3	3'SL	3'SL
294	22	13	5	14	Neu5Acα2-3Galβ1-4Glcβ-sp4	3'SL	3'SL-Gly		294	60	18	12	11	Neu5Acα2-3Galβ1-4Glcβ-sp4	3'SL	3'SL-Gly		294	2	2	1	7	Neu5Acα2-3Galβ1-4Glcβ-sp4	3'SL	3'SL-Gly
295	24	2	2	1	Neu5Acα2-6Galβ1-4Glcβ-sp2	6'SL	6'SL-C2		295	48	14	9	8	Neu5Acα2-6Galβ1-4Glcβ-sp2	6'SL	6'SL-C2		295	6	5	3	2	Neu5Acα2-6Galβ1-4Glcβ-sp2	6'SL	6'SL-C2
297	22	3	3	0	Neu5Acβ2-6Galβ1-4Glcβ-sp2		b6'SL		297	50	15	6	20	Neu5Acβ2-6Galβ1-4Glcβ-sp2		b6'SL		297	9	7	5	3	Neu5Acβ2-6Galβ1-4Glcβ-sp2		b6'SL
298	14	10	6	11	Neu5Acα2-3Galβ1-4GlcNAcβ-sp3	3'SLN	3'SLN		298	51	10	4	7	Neu5Acα2-3Galβ1-4GlcNAcβ-sp3	3'SLN	3'SLN		298	4	5	2	4	Neu5Acα2-3Galβ1-4GlcNAcβ-sp3	3'SLN	3'SLN
299	32	15	5	11	Neu5Acα2-3Galβ1-3GlcNAcβ-sp3	3'SiaLeC	3'SiaLeC		299	54	17	11	15	Neu5Acα2-3Galβ1-3GlcNAcβ-sp3	3'SiaLeC	3'SiaLeC		299	8	7	6	2	Neu5Acα2-3Galβ1-3GlcNAcβ-sp3	3'SiaLeC	3'SiaLeC
300	24	14	5	12	Neu5Acα2-6Galβ1-4GlcNAcβ-sp3	6'SLN	6'SLN		300	49	1	0	1	Neu5Acα2-6Galβ1-4GlcNAcβ-sp3	6'SLN	6'SLN		300	8	8	4	4	Neu5Acα2-6Galβ1-4GlcNAcβ-sp3	6'SLN	6'SLN
301	26	6	6	4	Neu5Aca2-6Galb1-4GlcNAcb-sp8		6'SLN-PEG		301	60	30	20	15	Neu5Aca2-6Galb1-4GlcNAcb-sp8		6'SLN-PEG		301	2	1	1	2	Neu5Aca2-6Galb1-4GlcNAcb-sp8		6'SLN-PEG
302	28	4	1	11	Neu5Acβ2-6Galβ1-4GlcNAcβ-sp3		b6'SLN		302	64	19	8	26	Neu5Acβ2-6Galβ1-4GlcNAcβ-sp3		b6'SLN		302	11	4	1	3	Neu5Acβ2-6Galβ1-4GlcNAcβ-sp3		b6'SLN
303	30	22	6	23	Neu5Gcα2-3Galβ1-4GlcNAcβ-sp3		3'SLN(Gc)		303	54	7	2	20	Neu5Gcα2-3Galβ1-4GlcNAcβ-sp3		3'SLN(Gc)		303	6	6	4	2	Neu5Gcα2-3Galβ1-4GlcNAcβ-sp3		3'SLN(Gc)
304	36	29	15	16	Neu5Gcα2-6Galβ1-4GlcNAcβ-sp3		6'SLN(Gc)		304	70	19	9	11	Neu5Gcα2-6Galβ1-4GlcNAcβ-sp3		6'SLN(Gc)		304	13	9	7	3	Neu5Gcα2-6Galβ1-4GlcNAcβ-sp3		6'SLN(Gc)
305	29	13	3	28	Neu5Gcβ2-6Galβ1-4GlcNAcβ-sp3		b6'SLN(Gc)		305	62	9	3	9	Neu5Gcβ2-6Galβ1-4GlcNAcβ-sp3		b6'SLN(Gc)		305	9	2	1	1	Neu5Gcβ2-6Galβ1-4GlcNAcβ-sp3		b6'SLN(Gc)
307	29	15	7	7	KDNα2-3Galβ1-3GlcNAcβ-sp2		KDN3'LeC		307	53	19	12	13	KDNα2-3Galβ1-3GlcNAcβ-sp2		KDN3'LeC		307	2	1	1	14	KDNα2-3Galβ1-3GlcNAcβ-sp2		KDN3'LeC
308	25	5	2	6	KDNα2-3Galβ1-4GlcNAcβ-sp2		KDN3'LN		308	58	26	12	15	KDNα2-3Galβ1-4GlcNAcβ-sp2		KDN3'LN		308	7	4	2	3	KDNα2-3Galβ1-4GlcNAcβ-sp2		KDN3'LN
309	28	3	1	9	Neu5Acα2-6(Neu5Acα2-3)GalNAcα-sp3		Sia2-3,6Tn		309	60	13	5	8	Neu5Acα2-6(Neu5Acα2-3)GalNAcα-sp3		Sia2-3,6Tn		309	8	5	4	2	Neu5Acα2-6(Neu5Acα2-3)GalNAcα-sp3		Sia2-3,6Tn
310	34	13	8	7	Neu5Acα2-3Galβ1-4GlcNAcβ-O(CH2)3NH-amide-Neu5Acα2-3Galβ1-4GlcNAcβ-sp3		(3'SLN)2		310	87	27	15	13	Neu5Acα2-3Galβ1-4GlcNAcβ-O(CH2)3NH-amide-Neu5Acα2-3Galβ1-4GlcNAcβ-sp3		(3'SLN)2		310	1	0	0	1	Neu5Acα2-3Galβ1-4GlcNAcβ-O(CH2)3NH-amide-Neu5Acα2-3Galβ1-4GlcNAcβ-sp3		(3'SLN)2
313	37	21	13	9	4-O-Su-Neu5Aca2-3Galb1-4GlcNAcb-sp3		3'SLN4''Su		313	70	19	6	14	4-O-Su-Neu5Aca2-3Galb1-4GlcNAcb-sp3		3'SLN4''Su		313	5	4	2	5	4-O-Su-Neu5Aca2-3Galb1-4GlcNAcb-sp3		3'SLN4''Su
314	30	9	7	4	9-O-Su-Neu5Aca2-3Galb1-4GlcNAcb-sp3		3'SLN9''Su		314	78	24	25	11	9-O-Su-Neu5Aca2-3Galb1-4GlcNAcb-sp3		3'SLN9''Su		314	4	3	2	2	9-O-Su-Neu5Aca2-3Galb1-4GlcNAcb-sp3		3'SLN9''Su
315	36	16	8	9	Neu5Acα2-3Galβ1-4-(6-O-Su)GlcNAcβ-sp3		3'SLN6Su		315	59	30	21	18	Neu5Acα2-3Galβ1-4-(6-O-Su)GlcNAcβ-sp3		3'SLN6Su		315	2	1	1	2	Neu5Acα2-3Galβ1-4-(6-O-Su)GlcNAcβ-sp3		3'SLN6Su
316	698	286	526	87	Fucα1-2(6-Su)Galβ1-4GlcNAcβ-sp3		6'SuHtype2		316	65	17	8	11	Fucα1-2(6-Su)Galβ1-4GlcNAcβ-sp3		6'SuHtype2		316	640	174	496	105	Fucα1-2(6-Su)Galβ1-4GlcNAcβ-sp3		6'SuHtype2
317	36	9	6	3	Neu5Aca2-3Galb1-3-(6-O-Su)GalNAca-sp3		3'SiaTF6Su		317	77	26	27	14	Neu5Aca2-3Galb1-3-(6-O-Su)GalNAca-sp3		3'SiaTF6Su		317	7	3	2	1	Neu5Aca2-3Galb1-3-(6-O-Su)GalNAca-sp3		3'SiaTF6Su
319	36	7	10	4	Neu5Acα2-3-(6-O-Su)Galβ1-4GlcNAcβ-sp3		3'SLN6'Su		319	64	27	19	8	Neu5Acα2-3-(6-O-Su)Galβ1-4GlcNAcβ-sp3		3'SLN6'Su		319	6	4	2	3	Neu5Acα2-3-(6-O-Su)Galβ1-4GlcNAcβ-sp3		3'SLN6'Su
320	26	16	7	16	4-O-Su-Neu5Acα2-3-(6-O-Su)Galβ1-4GlcNAcβ-sp3		3'SLN6',4''Su2		320	46	10	5	16	4-O-Su-Neu5Acα2-3-(6-O-Su)Galβ1-4GlcNAcβ-sp3		3'SLN6',4''Su2		320	2	1	1	2	4-O-Su-Neu5Acα2-3-(6-O-Su)Galβ1-4GlcNAcβ-sp3		3'SLN6',4''Su2
321	32	9	7	2	(Neu5Acα2-8)3-sp3	(Sia)3	(Sia)3		321	60	19	6	14	(Neu5Acα2-8)3-sp3	(Sia)3	(Sia)3		321	5	6	4	7	(Neu5Acα2-8)3-sp3	(Sia)3	(Sia)3
322	30	9	6	4	(Neu5Acα2-8)3β-sp3		(Sia)3b		322	74	30	16	20	(Neu5Acα2-8)3β-sp3		(Sia)3b		322	6	4	4	3	(Neu5Acα2-8)3β-sp3		(Sia)3b
323	31	15	5	8978	Neu5Acα2-6Galβ1-3GlcNAcβ-sp3	6'-SiaLec	6'SiaLeC		323	66	32	22	18	Neu5Acα2-6Galβ1-3GlcNAcβ-sp3	6'-SiaLec	6'SiaLeC		323	8	6	2	4499	Neu5Acα2-6Galβ1-3GlcNAcβ-sp3	6'-SiaLec	6'SiaLeC
324	28	11	6	8	Neu5Acα2-6Galβ1-3(6-O-Su)GlcNAcβ-sp3		6'SiaLeC6Su		324	72	34	23	18	Neu5Acα2-6Galβ1-3(6-O-Su)GlcNAcβ-sp3		6'SiaLeC6Su		324	6	3	2	2	Neu5Acα2-6Galβ1-3(6-O-Su)GlcNAcβ-sp3		6'SiaLeC6Su
325	21	10	3	8	Neu5Acα2-3Galβ1-4Glcβ-sp4-Ala		3'SL-Ala		325	71	10	3	9	Neu5Acα2-3Galβ1-4Glcβ-sp4-Ala		3'SL-Ala		325	4	4	2	3	Neu5Acα2-3Galβ1-4Glcβ-sp4-Ala		3'SL-Ala
326	28	8	5	4	Neu5Acα2-3Galβ1-4Glcβ-sp4-Ile		3'SL-Ile		326	78	19	18	3	Neu5Acα2-3Galβ1-4Glcβ-sp4-Ile		3'SL-Ile		326	8	10	7	7	Neu5Acα2-3Galβ1-4Glcβ-sp4-Ile		3'SL-Ile
327	36	18	11	34142	Neu5Acα2-3Galβ1-4Glcβ-sp4-Nle		3'SL-Nle		327	60	23	9	16	Neu5Acα2-3Galβ1-4Glcβ-sp4-Nle		3'SL-Nle		327	4	4	2	8348	Neu5Acα2-3Galβ1-4Glcβ-sp4-Nle		3'SL-Nle
328	32	6	4	2	Neu5Acα2-3Galβ1-4Glcβ-sp4-Phe		3'SL-Phe		328	86	15	13	7	Neu5Acα2-3Galβ1-4Glcβ-sp4-Phe		3'SL-Phe		328	11	8	7	3	Neu5Acα2-3Galβ1-4Glcβ-sp4-Phe		3'SL-Phe
329	25	7	9	3	Neu5Acα2-3Galβ1-4Glcβ-sp4-Trp		3'SL-Trp		329	69	20	15	7	Neu5Acα2-3Galβ1-4Glcβ-sp4-Trp		3'SL-Trp		329	8	10	4	7	Neu5Acα2-3Galβ1-4Glcβ-sp4-Trp		3'SL-Trp
330	19	10	6	9	Neu5Acα2-3Galβ1-4Glcβ-sp4-Val		3'SL-Val		330	74	38	23	19	Neu5Acα2-3Galβ1-4Glcβ-sp4-Val		3'SL-Val		330	6	3	2	1	Neu5Acα2-3Galβ1-4Glcβ-sp4-Val		3'SL-Val
331	29	13	7	9	Neu5Gcα2-3Galβ1-3GlcNAcβ-sp3		3'SiaLeC(Gc)		331	74	21	12	11	Neu5Gcα2-3Galβ1-3GlcNAcβ-sp3		3'SiaLeC(Gc)		331	5	1	0	1	Neu5Gcα2-3Galβ1-3GlcNAcβ-sp3		3'SiaLeC(Gc)
334	36	10	5	6	Neu5Gcα2-3Galβ1-4-(6-O-Su)GlcNAcβ-sp3		3'SLN(Gc)6Su		334	75	20	14	10	Neu5Gcα2-3Galβ1-4-(6-O-Su)GlcNAcβ-sp3		3'SLN(Gc)6Su		334	8	9	6	6	Neu5Gcα2-3Galβ1-4-(6-O-Su)GlcNAcβ-sp3		3'SLN(Gc)6Su
335	32	10	7	4	Neu5Acα2-3Galβ1-3-(6-O-Su)GlcNAcβ-sp3		3'SiaLeC6Su		335	82	23	17	9	Neu5Acα2-3Galβ1-3-(6-O-Su)GlcNAcβ-sp3		3'SiaLeC6Su		335	4	4	2	2	Neu5Acα2-3Galβ1-3-(6-O-Su)GlcNAcβ-sp3		3'SiaLeC6Su
336	30	7	8	4	αKdo-(2→8)-αKdo-(2→4)-αKdo-sp11		A128		336	66	17	14	4	αKdo-(2→8)-αKdo-(2→4)-αKdo-sp11		A128		336	2	1	1	6	αKdo-(2→8)-αKdo-(2→4)-αKdo-sp11		A128
337	24	6	4	3	GalNAcα1-4Galβ1-4GlcNAcβ-sp3		ANa4'LN		337	94	21	13	10	GalNAcα1-4Galβ1-4GlcNAcβ-sp3		ANa4'LN		337	8	6	3	3	GalNAcα1-4Galβ1-4GlcNAcβ-sp3		ANa4'LN
338	30	4	4	3	Neu5Acα2-6Galβ1-3GalNAcα-sp3	6'-sialyl-TF	6'SiaTF		338	55	24	13	13	Neu5Acα2-6Galβ1-3GalNAcα-sp3	6'-sialyl-TF	6'SiaTF		338	3	3	2	5	Neu5Acα2-6Galβ1-3GalNAcα-sp3	6'-sialyl-TF	6'SiaTF
339	21	7	3	7	Neu5Acβ2-6Galβ1-3GalNAcα-sp3		6'bSiaTF		339	54	16	9	12	Neu5Acβ2-6Galβ1-3GalNAcα-sp3		6'bSiaTF		339	4	2	0	2	Neu5Acβ2-6Galβ1-3GalNAcα-sp3		6'bSiaTF
340	18	5	3	8	Galα1-3(Neu5Acβ2-6)GalNAcβ-sp3		b6SiaTab		340	62	17	11	9	Galα1-3(Neu5Acβ2-6)GalNAcβ-sp3		b6SiaTab		340	2	2	1	11	Galα1-3(Neu5Acβ2-6)GalNAcβ-sp3		b6SiaTab
342	28	8	5	5	Neu5Acα2-3(6-O-Su)Galβ1-3GalNAcα-sp3		6'Su3'SiaTF		342	79	19	38	11	Neu5Acα2-3(6-O-Su)Galβ1-3GalNAcα-sp3		6'Su3'SiaTF		342	8	4	3	3	Neu5Acα2-3(6-O-Su)Galβ1-3GalNAcα-sp3		6'Su3'SiaTF
343	26	8	8	2	Neu5Gcα2-3Galβ1-4Glcβ-sp2		3'SL(Gc)		343	57	21	13	11	Neu5Gcα2-3Galβ1-4Glcβ-sp2		3'SL(Gc)		343	6	8	4	6	Neu5Gcα2-3Galβ1-4Glcβ-sp2		3'SL(Gc)
344	30	18	9	10	Neu5Acβ2-3Galβ1-4GlcNAcβ-sp3	b3’SLN	b3’SLN		344	56	21	17	12	Neu5Acβ2-3Galβ1-4GlcNAcβ-sp3	b3’SLN	b3’SLN		344	2	1	1	8	Neu5Acβ2-3Galβ1-4GlcNAcβ-sp3	b3’SLN	b3’SLN
345	23	11	6	14	Neu5Acα2-3Galβ1-3(6-O-Su)GalNAcα-sp3		6Su3'SiaTF		345	54	16	12	8	Neu5Acα2-3Galβ1-3(6-O-Su)GalNAcα-sp3		6Su3'SiaTF		345	3	3	2	5	Neu5Acα2-3Galβ1-3(6-O-Su)GalNAcα-sp3		6Su3'SiaTF
346	26	8	0	8	Neu5Acα2-3-(6-O-Su)Galβ1-4(6-O-Su)GlcNAcβ-sp3		6,6'Su2-3'SLN		346	52	11	8	4	Neu5Acα2-3-(6-O-Su)Galβ1-4(6-O-Su)GlcNAcβ-sp3		6,6'Su2-3'SLN		346	4	3	2	2	Neu5Acα2-3-(6-O-Su)Galβ1-4(6-O-Su)GlcNAcβ-sp3		6,6'Su2-3'SLN
347	28	5	4	3	Galβ1-4(Neu5Acα2-6)GlcNAcβ-sp2		6SLN		347	48	5	3	12	Galβ1-4(Neu5Acα2-6)GlcNAcβ-sp2		6SLN		347	5	4	2	4	Galβ1-4(Neu5Acα2-6)GlcNAcβ-sp2		6SLN
348	34	10	5	7	Neu5Acα2-3Galβ1-4Glcα-sp3		3'SLa		348	62	7	6	2	Neu5Acα2-3Galβ1-4Glcα-sp3		3'SLa		348	6	4	2	6	Neu5Acα2-3Galβ1-4Glcα-sp3		3'SLa
349	30	9	9	4	Neu5Acα2-3(Neu5Acα2-2)Galβ-sp3		Sia2-2,3A		349	53	15	11	5	Neu5Acα2-3(Neu5Acα2-2)Galβ-sp3		Sia2-2,3A		349	5	2	1	1	Neu5Acα2-3(Neu5Acα2-2)Galβ-sp3		Sia2-2,3A
350	28	9	6	10	Neu5Gcα2-3Galβ1-4Glcβ-sp3	3'SL(Gc)	3'SL(Gc)		350	49	17	4	15	Neu5Gcα2-3Galβ1-4Glcβ-sp3	3'SL(Gc)	3'SL(Gc)		350	10	8	4	6	Neu5Gcα2-3Galβ1-4Glcβ-sp3	3'SL(Gc)	3'SL(Gc)
359	60	26	38	15	Galα1-3(Fucα1-2)Galβ1-3GlcNAcβ-sp3	B (type 1)	Btype1		359	58	15	14	5	Galα1-3(Fucα1-2)Galβ1-3GlcNAcβ-sp3	B (type 1)	Btype1		359	10	9	5	9	Galα1-3(Fucα1-2)Galβ1-3GlcNAcβ-sp3	B (type 1)	Btype1
360	68	23	11	12	Galα1-3(Fucα1-2)Galβ1-4GlcNAcβ-sp3	B (type 2)	Btype2		360	46	19	6	17	Galα1-3(Fucα1-2)Galβ1-4GlcNAcβ-sp3	B (type 2)	Btype2		360	9	9	7	3	Galα1-3(Fucα1-2)Galβ1-4GlcNAcβ-sp3	B (type 2)	Btype2
361	54	21	11	11	Galα1-3(Fucα1-2)Galβ1-4GlcNAcβ-sp2	B (type 2)	Btype2-C2		361	47	5	2	13	Galα1-3(Fucα1-2)Galβ1-4GlcNAcβ-sp2	B (type 2)	Btype2-C2		361	10	7	2	6	Galα1-3(Fucα1-2)Galβ1-4GlcNAcβ-sp2	B (type 2)	Btype2-C2
362	27	16	7	12	Galα1-3(Fucα1-2)Galβ1-3GalNAcα-sp3	B (type 3)	Btype3		362	86	33	27	8	Galα1-3(Fucα1-2)Galβ1-3GalNAcα-sp3	B (type 3)	Btype3		362	10	4	6	1	Galα1-3(Fucα1-2)Galβ1-3GalNAcα-sp3	B (type 3)	Btype3
363	34	6	3	4	Galα1-3(Fucα1-2)Galβ1-3GalNAcβ-sp3	B (type 4)	Btype4		363	44	11	4	8	Galα1-3(Fucα1-2)Galβ1-3GalNAcβ-sp3	B (type 4)	Btype4		363	8	9	5	11	Galα1-3(Fucα1-2)Galβ1-3GalNAcβ-sp3	B (type 4)	Btype4
364	122	64	70	22	Galα1-3Galβ1-4(Fucα1-3)GlcNAcβ-sp3	αGalLex	aGalLeX		364	64	20	11	13	Galα1-3Galβ1-4(Fucα1-3)GlcNAcβ-sp3	αGalLex	aGalLeX		364	31	43	24	23	Galα1-3Galβ1-4(Fucα1-3)GlcNAcβ-sp3	αGalLex	aGalLeX
365	451	53	21	33	Galα1-4(Fucα1-2)Galβ1-4GlcNAcβ-sp3		Aa4'(Fa2')LN		365	82	13	17	5	Galα1-4(Fucα1-2)Galβ1-4GlcNAcβ-sp3		Aa4'(Fa2')LN		365	161	26	11	19	Galα1-4(Fucα1-2)Galβ1-4GlcNAcβ-sp3		Aa4'(Fa2')LN
366	38	16	7	15	GalNAcα1-3(Fucα1-2)Galβ1-3GlcNAcβ-sp3	A (type 1)	Atype1		366	68	19	8	44	GalNAcα1-3(Fucα1-2)Galβ1-3GlcNAcβ-sp3	A (type 1)	Atype1		366	6	4	1	23	GalNAcα1-3(Fucα1-2)Galβ1-3GlcNAcβ-sp3	A (type 1)	Atype1
367	38	27	14	14	GalNAca1-3(Fuca1-2)Galb1-4GlcNAcb-sp2		Atype2-C2		367	50	17	8	9	GalNAca1-3(Fuca1-2)Galb1-4GlcNAcb-sp2		Atype2-C2		367	6	2	2	1	GalNAca1-3(Fuca1-2)Galb1-4GlcNAcb-sp2		Atype2-C2
368	25	7	3	9	GalNAcα1-3(Fucα1-2)Galβ1-4GlcNAcβ-sp3	A (type 2)	Atype2		368	52	16	14	6	GalNAcα1-3(Fucα1-2)Galβ1-4GlcNAcβ-sp3	A (type 2)	Atype2		368	13	7	5	4	GalNAcα1-3(Fucα1-2)Galβ1-4GlcNAcβ-sp3	A (type 2)	Atype2
369	191	44	123	24	GalNAcα1-4(Fucα1-2)Galβ1-4GlcNAcβ-sp3		ANa4'(Fa2')LN		369	56	24	14	12	GalNAcα1-4(Fucα1-2)Galβ1-4GlcNAcβ-sp3		ANa4'(Fa2')LN		369	28	23	18	14	GalNAcα1-4(Fucα1-2)Galβ1-4GlcNAcβ-sp3		ANa4'(Fa2')LN
370	32	27	17	16	GalNAcβ1-3(Fucα1-2)Galβ1-4GlcNAcβ-sp3		ANb3'(Fa2')LN		370	64	33	15	22	GalNAcβ1-3(Fucα1-2)Galβ1-4GlcNAcβ-sp3		ANb3'(Fa2')LN		370	17	11	9	3	GalNAcβ1-3(Fucα1-2)Galβ1-4GlcNAcβ-sp3		ANb3'(Fa2')LN
371	388	64	38	43	Fucα1-2Galβ1-3(Fucα1-4)GlcNAcβ-sp3	Leb	LeB		371	62	25	8	24	Fucα1-2Galβ1-3(Fucα1-4)GlcNAcβ-sp3	Leb	LeB		371	380	42	34	13	Fucα1-2Galβ1-3(Fucα1-4)GlcNAcβ-sp3	Leb	LeB
372	32	19	9	435	Fucα1-2Galβ1-4(Fucα1-3)GlcNAcβ-sp3	Ley	LeY		372	55	15	6	15	Fucα1-2Galβ1-4(Fucα1-3)GlcNAcβ-sp3	Ley	LeY		372	4	2	1	2	Fucα1-2Galβ1-4(Fucα1-3)GlcNAcβ-sp3	Ley	LeY
373	22	4	2	6	Galα1-3Galβ1-4GlcNAcβ1-3Galβ-sp3	Galili (tetra)	Galili4		373	64	16	8	26	Galα1-3Galβ1-4GlcNAcβ1-3Galβ-sp3	Galili (tetra)	Galili4		373	4	4	3	2	Galα1-3Galβ1-4GlcNAcβ1-3Galβ-sp3	Galili (tetra)	Galili4
374	37	11	5	9	Galα1-3(Galα1-4)Galβ1-4GlcNAcβ-sp3		Aa2-3',4'LN		374	53	15	9	17	Galα1-3(Galα1-4)Galβ1-4GlcNAcβ-sp3		Aa2-3',4'LN		374	9	7	5	5	Galα1-3(Galα1-4)Galβ1-4GlcNAcβ-sp3		Aa2-3',4'LN
376	30	8	4	9	Galβ1-3GlcNAcβ1-3Galβ1-4Glcβ-sp4	N-acetyllacto-N-tetraose, LNT	LNT		376	66	16	11	8	Galβ1-3GlcNAcβ1-3Galβ1-4Glcβ-sp4	N-acetyllacto-N-tetraose, LNT	LNT		376	11	4	3	2	Galβ1-3GlcNAcβ1-3Galβ1-4Glcβ-sp4	N-acetyllacto-N-tetraose, LNT	LNT
377	32	18	17	9	Galβ1-3GlcNAcβ1-3Galβ1-3GlcNAcβ-sp2		LeCb3'LeC		377	52	36	14	42	Galβ1-3GlcNAcβ1-3Galβ1-3GlcNAcβ-sp2		LeCb3'LeC		377	6	6	3	6	Galβ1-3GlcNAcβ1-3Galβ1-3GlcNAcβ-sp2		LeCb3'LeC
378	27	12	8	7	Galβ1-3GlcNAcα1-3Galβ1-4GlcNAcβ-sp3		LeCa3'LN		378	56	16	3	13	Galβ1-3GlcNAcα1-3Galβ1-4GlcNAcβ-sp3		LeCa3'LN		378	6	6	4	3	Galβ1-3GlcNAcα1-3Galβ1-4GlcNAcβ-sp3		LeCa3'LN
379	31	10	4	7	Galβ1-3GlcNAcβ1-3Galβ1-4GlcNAcβ-sp3		LeC3'LN		379	66	11	9	6	Galβ1-3GlcNAcβ1-3Galβ1-4GlcNAcβ-sp3		LeC3'LN		379	8	1	0	2	Galβ1-3GlcNAcβ1-3Galβ1-4GlcNAcβ-sp3		LeC3'LN
380	32	18	12	10	Galβ1-3GlcNAcα1-6Galβ1-4GlcNAcβ-sp2		LeCa6'LN		380	56	18	8	13	Galβ1-3GlcNAcα1-6Galβ1-4GlcNAcβ-sp2		LeCa6'LN		380	6	2	2	1	Galβ1-3GlcNAcα1-6Galβ1-4GlcNAcβ-sp2		LeCa6'LN
381	26	10	2	8	Galβ1-3GlcNAcβ1-6Galβ1-4GlcNAcβ-sp2		LeC6'LN		381	64	4	17	2	Galβ1-3GlcNAcβ1-6Galβ1-4GlcNAcβ-sp2		LeC6'LN		381	8	7	3	7	Galβ1-3GlcNAcβ1-6Galβ1-4GlcNAcβ-sp2		LeC6'LN
382	27	12	7	7	Galβ1-3GalNAcβ1-4Galβ1-4Glcβ-sp3	GA1, asialo-GM1	aGM1		382	46	14	2	13	Galβ1-3GalNAcβ1-4Galβ1-4Glcβ-sp3	GA1, asialo-GM1	aGM1		382	7	3	1	3	Galβ1-3GalNAcβ1-4Galβ1-4Glcβ-sp3	GA1, asialo-GM1	aGM1
383	24	11	6	7	Galβ1-4GlcNAcβ1-3Galβ1-4Glcβ-sp4	N-acetyllacto-neo-tetraose, LNnT	LNnT		383	66	38	12	183	Galβ1-4GlcNAcβ1-3Galβ1-4Glcβ-sp4	N-acetyllacto-neo-tetraose, LNnT	LNnT		383	8	8	4	5	Galβ1-4GlcNAcβ1-3Galβ1-4Glcβ-sp4	N-acetyllacto-neo-tetraose, LNnT	LNnT
384	24	7	4	5	Galβ1-4GlcNAcβ1-3Galβ1-4GlcNAcβ-sp2	i	LN3'LN-C2		384	52	22	8	18	Galβ1-4GlcNAcβ1-3Galβ1-4GlcNAcβ-sp2	i	LN3'LN-C2		384	3	3	1	4	Galβ1-4GlcNAcβ1-3Galβ1-4GlcNAcβ-sp2	i	LN3'LN-C2
385	28	1	2	1	Galβ1-4GlcNAcβ1-3Galβ1-4GlcNAcβ-sp3	i	LN3'LN		385	59	5	12	2	Galβ1-4GlcNAcβ1-3Galβ1-4GlcNAcβ-sp3	i	LN3'LN		385	10	12	7	6	Galβ1-4GlcNAcβ1-3Galβ1-4GlcNAcβ-sp3	i	LN3'LN
386	27	6	5	4	Galβ1-4GlcNAcα1-6Galβ1-4GlcNAcβ-sp2		LNa6'LN		386	62	28	11	20	Galβ1-4GlcNAcα1-6Galβ1-4GlcNAcβ-sp2		LNa6'LN		386	10	6	3	3	Galβ1-4GlcNAcα1-6Galβ1-4GlcNAcβ-sp2		LNa6'LN
387	28	13	12	6	Galβ1-4GlcNAcβ1-6Galβ1-4GlcNAcβ-sp2		LNb6'LN		387	50	19	12	10	Galβ1-4GlcNAcβ1-6Galβ1-4GlcNAcβ-sp2		LNb6'LN		387	4	3	1	2	Galβ1-4GlcNAcβ1-6Galβ1-4GlcNAcβ-sp2		LNb6'LN
388	29	21	10	13	Galβ1-4GlcNAcβ1-6(Galβ1-3)GalNAcα-sp3		LN6TF		388	65	1	1	1	Galβ1-4GlcNAcβ1-6(Galβ1-3)GalNAcα-sp3		LN6TF		388	4	4	3	4	Galβ1-4GlcNAcβ1-6(Galβ1-3)GalNAcα-sp3		LN6TF
389	32	4	3	3	GalNAcβ1-3Galα1-4Galβ1-4Glcβ-sp3	Gb4, P	Gb4		389	46	35	20	17	GalNAcβ1-3Galα1-4Galβ1-4Glcβ-sp3	Gb4, P	Gb4		389	12	10	6	6	GalNAcβ1-3Galα1-4Galβ1-4Glcβ-sp3	Gb4, P	Gb4
390	29	6	5	1	(Glcα1-4)4β-sp4	maltotetraose	(Ga4)4b		390	64	26	8	20	(Glcα1-4)4β-sp4	maltotetraose	(Ga4)4b		390	6	1	0	1	(Glcα1-4)4β-sp4	maltotetraose	(Ga4)4b
392	32	4	1	4	GalNAcα1-3(Fucα1-2)Galβ1-3GalNAcα-sp3	A (type 3)	A(type 3)		392	70	25	4	24	GalNAcα1-3(Fucα1-2)Galβ1-3GalNAcα-sp3	A (type 3)	A(type 3)		392	8	6	4	3	GalNAcα1-3(Fucα1-2)Galβ1-3GalNAcα-sp3	A (type 3)	A(type 3)
395	32	5	3	3	GlcNAcβ1-6(GlcNAcβ1-3)Galβ1-4GlcNAcβ-sp2	Tk	Tk		395	82	44	32	24	GlcNAcβ1-6(GlcNAcβ1-3)Galβ1-4GlcNAcβ-sp2	Tk	Tk		395	6	5	2	3	GlcNAcβ1-6(GlcNAcβ1-3)Galβ1-4GlcNAcβ-sp2	Tk	Tk
396	29	10	5	11	(GlcNAcβ1)3-3,4,6-GalNAcα-sp3		GN3-3,4,6Tn		396	73	12	8	5	(GlcNAcβ1)3-3,4,6-GalNAcα-sp3		GN3-3,4,6Tn		396	7	4	2	1	(GlcNAcβ1)3-3,4,6-GalNAcα-sp3		GN3-3,4,6Tn
397	38	10	6	5	Galβ1-3GlcN(Fm)β1-3Galβ1-4GlcNAcβ-sp3		LeC(Fm)b3'LN		397	74	17	7	12	Galβ1-3GlcN(Fm)β1-3Galβ1-4GlcNAcβ-sp3		LeC(Fm)b3'LN		397	3	3	2	4	Galβ1-3GlcN(Fm)β1-3Galβ1-4GlcNAcβ-sp3		LeC(Fm)b3'LN
398	28	9	6	4	Galβ1-3GlcN(Fm)β1-3Galβ1-3GlcNAcβ-sp3		LeC(Fm)3'LeC		398	71	27	13	15	Galβ1-3GlcN(Fm)β1-3Galβ1-3GlcNAcβ-sp3		LeC(Fm)3'LeC		398	9	4	3	2	Galβ1-3GlcN(Fm)β1-3Galβ1-3GlcNAcβ-sp3		LeC(Fm)3'LeC
399	32	15	7	12	Galβ1-3GlcNAcα1-3Galβ1-3GlcNAcβ-sp2		LeCa3'LeC-C2		399	60	4	2	32	Galβ1-3GlcNAcα1-3Galβ1-3GlcNAcβ-sp2		LeCa3'LeC-C2		399	6	5	3	12	Galβ1-3GlcNAcα1-3Galβ1-3GlcNAcβ-sp2		LeCa3'LeC-C2
400	28	8	5	4	Galb1-3GlcNAca1-3Galb1-3GlcNAcb-sp3		LeCa3'LeC-C3		400	72	34	21	18	Galb1-3GlcNAca1-3Galb1-3GlcNAcb-sp3		LeCa3'LeC-C3		400	2	1	1	6	Galb1-3GlcNAca1-3Galb1-3GlcNAcb-sp3		LeCa3'LeC-C3
401	36	15	8	8	Galβ1-3GlcNAcβ1-3Galβ1-3GlcNAcβ-sp3		LeC3'LeC		401	76	20	11	13	Galβ1-3GlcNAcβ1-3Galβ1-3GlcNAcβ-sp3		LeC3'LeC		401	3	3	1	6	Galβ1-3GlcNAcβ1-3Galβ1-3GlcNAcβ-sp3		LeC3'LeC
402	53	10	7	5	GalNAcα1-3(Fucα1-2)Galα1-4GlcNAcβ-sp3		Atria4GN		402	80	18	16	2	GalNAcα1-3(Fucα1-2)Galα1-4GlcNAcβ-sp3		Atria4GN		402	8	6	2	11	GalNAcα1-3(Fucα1-2)Galα1-4GlcNAcβ-sp3		Atria4GN
403	22	11	6	6	Galβ1-3GlcNAcβ1-3Galβ1-4GlcNAcβ-sp2		LeC3'LN		403	66	13	8	8	Galβ1-3GlcNAcβ1-3Galβ1-4GlcNAcβ-sp2		LeC3'LN		403	4	4	3	8	Galβ1-3GlcNAcβ1-3Galβ1-4GlcNAcβ-sp2		LeC3'LN
404	231	19	151	2	GalNAcα1-3Galβ1-4(Fucα1-3)GlcNAcβ-sp3	αGalNAcLex	ANaLeX		404	101	59	27	39	GalNAcα1-3Galβ1-4(Fucα1-3)GlcNAcβ-sp3	αGalNAcLex	ANaLeX		404	166	103	33	76	GalNAcα1-3Galβ1-4(Fucα1-3)GlcNAcβ-sp3	αGalNAcLex	ANaLeX
405	57	24	10	1045	Galα1-3(Fucα1-2)Galα1-4GlcNAcβ-sp3		Btria4GN		405	90	24	16	14	Galα1-3(Fucα1-2)Galα1-4GlcNAcβ-sp3		Btria4GN		405	26	34	17	144	Galα1-3(Fucα1-2)Galα1-4GlcNAcβ-sp3		Btria4GN
406	124	16	8	11	GalNAcα1-3(Fucα1-2)Galα1-3GalNAcβ-sp3		Atria3AN		406	98	37	21	56	GalNAcα1-3(Fucα1-2)Galα1-3GalNAcβ-sp3		Atria3AN		406	46	33	27	8	GalNAcα1-3(Fucα1-2)Galα1-3GalNAcβ-sp3		Atria3AN
407	24	11	4	8	Galβ1-4GlcNAcβ1-3Galβ1-4Glcα-sp4	LNnTα	LNnTa		407	42	16	7	12	Galβ1-4GlcNAcβ1-3Galβ1-4Glcα-sp4	LNnTα	LNnTa		407	6	5	4	2	Galβ1-4GlcNAcβ1-3Galβ1-4Glcα-sp4	LNnTα	LNnTa
408	41	13	15	2	GlcNAcβ1-4(GlcNAcβ1-3)Galβ1-4GlcNAcβ-sp3	GlcNAc2-3,4LacNAc	GN2-3',4'LN-C3		408	56	13	4	20	GlcNAcβ1-4(GlcNAcβ1-3)Galβ1-4GlcNAcβ-sp3	GlcNAc2-3,4LacNAc	GN2-3',4'LN-C3		408	4	3	2	1	GlcNAcβ1-4(GlcNAcβ1-3)Galβ1-4GlcNAcβ-sp3	GlcNAc2-3,4LacNAc	GN2-3',4'LN-C3
410	32	4	2	7	Galβ1-3GlcNAcα1-3Galβ1-3GlcNAcβ-sp3		LeCa3'LeC		410	65	26	12	21	Galβ1-3GlcNAcα1-3Galβ1-3GlcNAcβ-sp3		LeCa3'LeC		410	13	9	7	3	Galβ1-3GlcNAcα1-3Galβ1-3GlcNAcβ-sp3		LeCa3'LeC
419	28	8	6	5	3-O-SuGalβ1-4GlcNAcβ1-3Galβ1-4GlcNAcβ-sp3		(3'SuLN)3'LN		419	72	21	13	15	3-O-SuGalβ1-4GlcNAcβ1-3Galβ1-4GlcNAcβ-sp3		(3'SuLN)3'LN		419	3	3	1	2	3-O-SuGalβ1-4GlcNAcβ1-3Galβ1-4GlcNAcβ-sp3		(3'SuLN)3'LN
420	30	6	1	6	4-O-SuGalβ1-4GlcNAcβ1-3Galβ1-4GlcNAcβ-sp3		(4'SuLN)3'LN		420	66	15	11	5	4-O-SuGalβ1-4GlcNAcβ1-3Galβ1-4GlcNAcβ-sp3		(4'SuLN)3'LN		420	14	5	3	3	4-O-SuGalβ1-4GlcNAcβ1-3Galβ1-4GlcNAcβ-sp3		(4'SuLN)3'LN
421	34	17	11	10	Galβ1-3GlcNAcβ1-3Galβ1-4Glcα-sp4		LNTa		421	40	5	2	18	Galβ1-3GlcNAcβ1-3Galβ1-4Glcα-sp4		LNTa		421	6	5	3	4	Galβ1-3GlcNAcβ1-3Galβ1-4Glcα-sp4		LNTa
422	26	11	6	6	Neu5Aca2-3Galb1-4GlcNAcb1-3Galb-sp3		3'SLNb3A		422	49	16	7	13	Neu5Aca2-3Galb1-4GlcNAcb1-3Galb-sp3		3'SLNb3A		422	5	4	2	7	Neu5Aca2-3Galb1-4GlcNAcb1-3Galb-sp3		3'SLNb3A
423	14	7	5	4	Neu5Acα2-3Galβ1-4(Fucα1-3)GlcNAcβ-sp3	SiaLex	SiaLeX		423	49	13	5	12	Neu5Acα2-3Galβ1-4(Fucα1-3)GlcNAcβ-sp3	SiaLex	SiaLeX		423	68	97	62	66	Neu5Acα2-3Galβ1-4(Fucα1-3)GlcNAcβ-sp3	SiaLex	SiaLeX
425	28	5	5	1	Neu5Acα2-3Galβ1-4(Fucβ1-3)GlcNAcβ-sp3		bF-SiaLeX		425	48	5	3	4	Neu5Acα2-3Galβ1-4(Fucβ1-3)GlcNAcβ-sp3		bF-SiaLeX		425	13	7	7	1	Neu5Acα2-3Galβ1-4(Fucβ1-3)GlcNAcβ-sp3		bF-SiaLeX
426	17905	1299	1362	265	Neu5Acα2-3Galβ1-3(Fucα1-4)GlcNAcβ-sp3	SiaLea	SiaLeA		426	58	13	3	11	Neu5Acα2-3Galβ1-3(Fucα1-4)GlcNAcβ-sp3	SiaLea	SiaLeA		426	7945	1941	933	1241	Neu5Acα2-3Galβ1-3(Fucα1-4)GlcNAcβ-sp3	SiaLea	SiaLeA
427	19	15	5	3425	Neu5Acα2-3Galβ1-3(Fucα1-4)GlcNAcβ-sp4		SiaLeA-Gly		427	40	3	3	1	Neu5Acα2-3Galβ1-3(Fucα1-4)GlcNAcβ-sp4		SiaLeA-Gly		427	9	9	3	13	Neu5Acα2-3Galβ1-3(Fucα1-4)GlcNAcβ-sp4		SiaLeA-Gly
428	532	250	395	72	Neu5Acα2-3Galβ1-4(Fucα1-3)(6-O-Su-)GlcNAcβ-sp3	6-O-Su-SiaLex	SiaLeX6Su		428	48	26	16	18	Neu5Acα2-3Galβ1-4(Fucα1-3)(6-O-Su-)GlcNAcβ-sp3	6-O-Su-SiaLex	SiaLeX6Su		428	598	305	470	167	Neu5Acα2-3Galβ1-4(Fucα1-3)(6-O-Su-)GlcNAcβ-sp3	6-O-Su-SiaLex	SiaLeX6Su
429	65535	0	0	0	Neu5Acα2-3(6-O-Su)Galβ1-4(Fucα1-3)GlcNAcβ-sp3	6'-O-Su-SiaLex	SiaLeX6'Su		429	117	21	19	3	Neu5Acα2-3(6-O-Su)Galβ1-4(Fucα1-3)GlcNAcβ-sp3	6'-O-Su-SiaLex	SiaLeX6'Su		429	31616	5048	3528	2164	Neu5Acα2-3(6-O-Su)Galβ1-4(Fucα1-3)GlcNAcβ-sp3	6'-O-Su-SiaLex	SiaLeX6'Su
430	20	16	6	403	(4-O-Su)Neu5Aca2-3Galb1-4(Fuca1-3)GlcNAcb-sp3		SiaLeX4''Su		430	56	12	6	13	(4-O-Su)Neu5Aca2-3Galb1-4(Fuca1-3)GlcNAcb-sp3		SiaLeX4''Su		430	7	5	1	5	(4-O-Su)Neu5Aca2-3Galb1-4(Fuca1-3)GlcNAcb-sp3		SiaLeX4''Su
431	24	6	4	3	Neu5Acα2-3Galβ1-4(2-O-Su-Fucα1-3)GlcNAcβ-sp3		SiaLeX2'''Su		431	42	12	6	14	Neu5Acα2-3Galβ1-4(2-O-Su-Fucα1-3)GlcNAcβ-sp3		SiaLeX2'''Su		431	16	21	12	200	Neu5Acα2-3Galβ1-4(2-O-Su-Fucα1-3)GlcNAcβ-sp3		SiaLeX2'''Su
432	18	5	3	9	Neu5Acα2-3Galβ1-4(3-O-Su-Fucα1-3)GlcNAcβ-sp3		SiaLeX3'''Su		432	43	4	1	3	Neu5Acα2-3Galβ1-4(3-O-Su-Fucα1-3)GlcNAcβ-sp3		SiaLeX3'''Su		432	18	13	10	6	Neu5Acα2-3Galβ1-4(3-O-Su-Fucα1-3)GlcNAcβ-sp3		SiaLeX3'''Su
433	16	4	3	2	Neu5Acα2-6(Neu5Acα2-3Galβ1-3)GalNAcα-sp3		Sia2-3',6TF		433	44	15	6	24	Neu5Acα2-6(Neu5Acα2-3Galβ1-3)GalNAcα-sp3		Sia2-3',6TF		433	2	1	1	6	Neu5Acα2-6(Neu5Acα2-3Galβ1-3)GalNAcα-sp3		Sia2-3',6TF
434	27	14	7	9	Neu5Acα2-8Neu5Acα2-3Galβ1-4Glcβ-sp4	GD3	GD3		434	48	32	16	42	Neu5Acα2-8Neu5Acα2-3Galβ1-4Glcβ-sp4	GD3	GD3		434	1	0	0	1	Neu5Acα2-8Neu5Acα2-3Galβ1-4Glcβ-sp4	GD3	GD3
435	556	115	409	46	Neu5Acα2-3Galβ1-4(2-O-Su-Fucα1-3)(6-O-Su-)GlcNAcβ-sp3		SiaLeX6,2'''Su2		435	51	24	9	19	Neu5Acα2-3Galβ1-4(2-O-Su-Fucα1-3)(6-O-Su-)GlcNAcβ-sp3		SiaLeX6,2'''Su2		435	729	299	566	107	Neu5Acα2-3Galβ1-4(2-O-Su-Fucα1-3)(6-O-Su-)GlcNAcβ-sp3		SiaLeX6,2'''Su2
436	46969	17444	9522	12776	4-O-Su-Neu5Acα2-3Galβ1-4(Fucα1-3)(6-O-Su-)GlcNAcβ-sp3		SiaLeX6,4''Su2		436	46	15	5	12	4-O-Su-Neu5Acα2-3Galβ1-4(Fucα1-3)(6-O-Su-)GlcNAcβ-sp3		SiaLeX6,4''Su2		436	14358	8610	4975	5847	4-O-Su-Neu5Acα2-3Galβ1-4(Fucα1-3)(6-O-Su-)GlcNAcβ-sp3		SiaLeX6,4''Su2
437	28	9	3	8	GalNAcα1-3(Fucα1-2)Galβ1-3GalNAcβ-sp3	A(type 4)	A(type 4)		437	74	24	17	14	GalNAcα1-3(Fucα1-2)Galβ1-3GalNAcβ-sp3	A(type 4)	A(type 4)		437	6	4	3	2	GalNAcα1-3(Fucα1-2)Galβ1-3GalNAcβ-sp3	A(type 4)	A(type 4)
438	32	19	12	10	Fucβ1-2Galβ1-4(Fucα1-3)GlcNAcβ-sp3		LeYbF		438	54	12	8	7	Fucβ1-2Galβ1-4(Fucα1-3)GlcNAcβ-sp3		LeYbF		438	6	7	4	6	Fucβ1-2Galβ1-4(Fucα1-3)GlcNAcβ-sp3		LeYbF
440	190	49	17	32	Neu5Acβ2-6(Fucα1-2)Galβ1-4GlcNAcβ-sp		bSia6'Htype2		440	45	19	11	24	Neu5Acβ2-6(Fucα1-2)Galβ1-4GlcNAcβ-sp		bSia6'Htype2		440	72	19	30	12	Neu5Acβ2-6(Fucα1-2)Galβ1-4GlcNAcβ-sp		bSia6'Htype2
441	26	8	6	4	Neu5Acα2-6(Fucα1-2)Galβ1-4GlcNAcβ-sp3		Sia6'Htype2		441	58	29	14	27	Neu5Acα2-6(Fucα1-2)Galβ1-4GlcNAcβ-sp3		Sia6'Htype2		441	6	6	4	4	Neu5Acα2-6(Fucα1-2)Galβ1-4GlcNAcβ-sp3		Sia6'Htype2
442	29	7	5	3	Neu5Acα2-3 (GalNAcβ1-4)Galβ1-4Glcβ-sp4	GM2	GM2		442	41	7	2	5	Neu5Acα2-3 (GalNAcβ1-4)Galβ1-4Glcβ-sp4	GM2	GM2		442	1	0	0	1	Neu5Acα2-3 (GalNAcβ1-4)Galβ1-4Glcβ-sp4	GM2	GM2
479	32	7	4	3	Fucα1-2Galβ1-3GlcNAcβ1-3Galβ1-4Glcβ-sp4	LNFP I	Htype1Lac		479	44	2	1	2	Fucα1-2Galβ1-3GlcNAcβ1-3Galβ1-4Glcβ-sp4	LNFP I	Htype1Lac		479	4	4	2	2	Fucα1-2Galβ1-3GlcNAcβ1-3Galβ1-4Glcβ-sp4	LNFP I	Htype1Lac
481	18	8	6	3	Galα1-3Galβ1-4GlcNAcβ1-3Galβ1-4Glcβ-sp4	Galili (penta)	Galili5		481	51	29	15	25	Galα1-3Galβ1-4GlcNAcβ1-3Galβ1-4Glcβ-sp4	Galili (penta)	Galili5		481	8	7	2	6	Galα1-3Galβ1-4GlcNAcβ1-3Galβ1-4Glcβ-sp4	Galili (penta)	Galili5
482	71	32	10	39	Galα1-3(Fucα1-2)Galβ1-3(Fucα1-4)GlcNAcβ-sp3	BLeb	BLeB		482	47	12	8	5	Galα1-3(Fucα1-2)Galβ1-3(Fucα1-4)GlcNAcβ-sp3	BLeb	BLeB		482	27	16	7	10	Galα1-3(Fucα1-2)Galβ1-3(Fucα1-4)GlcNAcβ-sp3	BLeb	BLeB
483	41	8	5	5	Galα1-3(Fucα1-2)Galβ1-4(Fucα1-3)GlcNAcβ-sp3	BLey	BLeY		483	58	21	13	8	Galα1-3(Fucα1-2)Galβ1-4(Fucα1-3)GlcNAcβ-sp3	BLey	BLeY		483	12	17	8	9	Galα1-3(Fucα1-2)Galβ1-4(Fucα1-3)GlcNAcβ-sp3	BLey	BLeY
485	22	7	2	6	Galβ1-4GalNAcα1-3(Fucα1-2)Galβ1-4GlcNAcβ-sp3		Ab4ANa3'(Fa2')LN		485	38	17	2	19	Galβ1-4GalNAcα1-3(Fucα1-2)Galβ1-4GlcNAcβ-sp3		Ab4ANa3'(Fa2')LN		485	9	5	2	4	Galβ1-4GalNAcα1-3(Fucα1-2)Galβ1-4GlcNAcβ-sp3		Ab4ANa3'(Fa2')LN
486	31	9	7	3	Galb1-4GalNAcb1-3(Fuca1-2)Galb1-4GlcNAcb-sp3		Ab4ANb3'(Fa2')LN		486	52	19	6	15	Galb1-4GalNAcb1-3(Fuca1-2)Galb1-4GlcNAcb-sp3		Ab4ANb3'(Fa2')LN		486	5	4	2	1	Galb1-4GalNAcb1-3(Fuca1-2)Galb1-4GlcNAcb-sp3		Ab4ANb3'(Fa2')LN
488	24	3	1	8	Galβ1-4GlcNAcβ1-6(Galβ1-4GlcNAcβ1-3)GalNAcα-sp3		LN2-3,6Tn		488	48	19	14	5	Galβ1-4GlcNAcβ1-6(Galβ1-4GlcNAcβ1-3)GalNAcα-sp3		LN2-3,6Tn		488	6	7	5	6	Galβ1-4GlcNAcβ1-6(Galβ1-4GlcNAcβ1-3)GalNAcα-sp3		LN2-3,6Tn
489	30	8	16	5	Galβ1-4GlcNAcβ1-3(GlcNAcβ1-6)Galβ1-4GlcNAcβ-sp2		LN3'(GN6')LN		489	59	18	14	8	Galβ1-4GlcNAcβ1-3(GlcNAcβ1-6)Galβ1-4GlcNAcβ-sp2		LN3'(GN6')LN		489	8	4	3	3	Galβ1-4GlcNAcβ1-3(GlcNAcβ1-6)Galβ1-4GlcNAcβ-sp2		LN3'(GN6')LN
491	22	16	9	14	GalNAcα1-3(Fucα1-2)Galβ1-4(Fucα1-3)GlcNAcβ-sp3	ALey	ALeY		491	54	23	14	18	GalNAcα1-3(Fucα1-2)Galβ1-4(Fucα1-3)GlcNAcβ-sp3	ALey	ALeY		491	3	3	2	3	GalNAcα1-3(Fucα1-2)Galβ1-4(Fucα1-3)GlcNAcβ-sp3	ALey	ALeY
492	22	3	2	4	(Glcα1-6)5β-sp4	isomaltopentaose	(Ga6)5b		492	60	19	14	9	(Glcα1-6)5β-sp4	isomaltopentaose	(Ga6)5b		492	2	1	1	6	(Glcα1-6)5β-sp4	isomaltopentaose	(Ga6)5b
493	20	7	3	18	(GlcNAcβ1-4)5β-sp4	chitopentaose	Ch5		493	60	24	6	18	(GlcNAcβ1-4)5β-sp4	chitopentaose	Ch5		493	8	7	6	2	(GlcNAcβ1-4)5β-sp4	chitopentaose	Ch5
495	24	8	4	5	Manα1-6(Manα1-3)Manα1-6(Manα1-3)Manβ-sp4	Man5	(Ma)5b		495	56	23	13	12	Manα1-6(Manα1-3)Manα1-6(Manα1-3)Manβ-sp4	Man5	(Ma)5b		495	6	7	5	4	Manα1-6(Manα1-3)Manα1-6(Manα1-3)Manβ-sp4	Man5	(Ma)5b
496	28	7	4	4	Fucα1-2Galβ1-3(Fucα1-4)GlcNAcβ1-3Galβ1-4Glcβ-sp4		LeBLac		496	55	31	11	22	Fucα1-2Galβ1-3(Fucα1-4)GlcNAcβ1-3Galβ1-4Glcβ-sp4		LeBLac		496	4	2	2	2	Fucα1-2Galβ1-3(Fucα1-4)GlcNAcβ1-3Galβ1-4Glcβ-sp4		LeBLac
498	24	5	4	3	Galβ1-4GlcNAcβ1-3Galβ1-4GlcNAcβ1-3Galβ1-4GlcNAcβ-sp3	(LN)3	(LNb3')3		498	53	29	11	28	Galβ1-4GlcNAcβ1-3Galβ1-4GlcNAcβ1-3Galβ1-4GlcNAcβ-sp3	(LN)3	(LNb3')3		498	4	4	2	16	Galβ1-4GlcNAcβ1-3Galβ1-4GlcNAcβ1-3Galβ1-4GlcNAcβ-sp3	(LN)3	(LNb3')3
499	26	5	3	3	Galβ1-4GlcNAcβ1-6(Galβ1-4GlcNAcβ1-3)Galβ1-4GlcNAcβ-sp2	I	LN2-3',6'LN		499	55	9	15	5	Galβ1-4GlcNAcβ1-6(Galβ1-4GlcNAcβ1-3)Galβ1-4GlcNAcβ-sp2	I	LN2-3',6'LN		499	2	1	1	2	Galβ1-4GlcNAcβ1-6(Galβ1-4GlcNAcβ1-3)Galβ1-4GlcNAcβ-sp2	I	LN2-3',6'LN
501	22	13	8	7	Galβ1-3GalNAcβ1-3Galα1-4Galβ1-4Glcβ-sp4	Gb5	Gb5		501	40	18	8	34	Galβ1-3GalNAcβ1-3Galα1-4Galβ1-4Glcβ-sp4	Gb5	Gb5		501	5	5	2	11	Galβ1-3GalNAcβ1-3Galα1-4Galβ1-4Glcβ-sp4	Gb5	Gb5
502	27	10	7	3	(Glcα1-6)6β-sp4	maltohexaose	(Ga6)6b		502	53	19	8	172	(Glcα1-6)6β-sp4	maltohexaose	(Ga6)6b		502	15	6	2	5	(Glcα1-6)6β-sp4	maltohexaose	(Ga6)6b
503	20	10	4	6	(GlcNAcβ1-4)6-sp4	chitohexaose	Ch6		503	73	37	29	9	(GlcNAcβ1-4)6-sp4	chitohexaose	Ch6		503	7	2	1	2	(GlcNAcβ1-4)6-sp4	chitohexaose	Ch6
504	24	3	1	8	(Aβ1-4GNβ1-2Mα1)2-3,6-Mβ1-4GNβ1-4GNβ-sp4		9-OS		504	64	24	16	16	(Aβ1-4GNβ1-2Mα1)2-3,6-Mβ1-4GNβ1-4GNβ-sp4		9-OS		504	5	5	3	5	(Aβ1-4GNβ1-2Mα1)2-3,6-Mβ1-4GNβ1-4GNβ-sp4		9-OS
505	26	13	8	8	(GNβ1-2Mα1)2-3,6-Mβ1-4GNβ1-4GNβ-sp4		7-OS		505	55	23	7	17	(GNβ1-2Mα1)2-3,6-Mβ1-4GNβ1-4GNβ-sp4		7-OS		505	1	0	0	8	(GNβ1-2Mα1)2-3,6-Mβ1-4GNβ1-4GNβ-sp4		7-OS
506	28	13	12	1	Arafβ1-2Arafα1-5(Arafβ1-2Arafα1-3)Arafα1-5Arafα-O(CH2)2NHCOCH2(OCH2CH2)6NH2		Araf6		506	50	19	12	9	Arafβ1-2Arafα1-5(Arafβ1-2Arafα1-3)Arafα1-5Arafα-O(CH2)2NHCOCH2(OCH2CH2)6NH2		Araf6		506	16	10	7	5	Arafβ1-2Arafα1-5(Arafβ1-2Arafα1-3)Arafα1-5Arafα-O(CH2)2NHCOCH2(OCH2CH2)6NH2		Araf6
507	29	9	3	13	GalNAcα1-3GalNAcβ1-3Galα1-4Galβ1-4Glcβ-sp3	Fs-5	Fs-5		507	61	9	10	5	GalNAcα1-3GalNAcβ1-3Galα1-4Galβ1-4Glcβ-sp3	Fs-5	Fs-5		507	4	4	2	2	GalNAcα1-3GalNAcβ1-3Galα1-4Galβ1-4Glcβ-sp3	Fs-5	Fs-5
508	18	5	2	5	GalNAcβ1-3(Fucα1-2)Galβ1-4(Fucα1-3)GlcNAcβ-sp3		ALeYb		508	65	22	4	30	GalNAcβ1-3(Fucα1-2)Galβ1-4(Fucα1-3)GlcNAcβ-sp3		ALeYb		508	2	2	1	3	GalNAcβ1-3(Fucα1-2)Galβ1-4(Fucα1-3)GlcNAcβ-sp3		ALeYb
509	184	125	123	78	Galβ1-3GalNAcβ1-4(Neu5Acα2-3)Galβ1-4Glcβ-sp4	GM1	GM1		509	64	20	19	6	Galβ1-3GalNAcβ1-4(Neu5Acα2-3)Galβ1-4Glcβ-sp4	GM1	GM1		509	76	103	67	68	Galβ1-3GalNAcβ1-4(Neu5Acα2-3)Galβ1-4Glcβ-sp4	GM1	GM1
510	27	10	11	5	Manα1-6(Manα1-3)Manα1-6(Manα1-3)Manα-sp4		Man5a		510	54	16	8	10	Manα1-6(Manα1-3)Manα1-6(Manα1-3)Manα-sp4		Man5a		510	8	8	6	3	Manα1-6(Manα1-3)Manα1-6(Manα1-3)Manα-sp4		Man5a
527	22	2	1	12	Neu5Acα2-3Galβ1-4GlcNAcβ1-3Galβ1-4GlcNAcβ-sp2		3'SLN-LN		527	59	21	5	17	Neu5Acα2-3Galβ1-4GlcNAcβ1-3Galβ1-4GlcNAcβ-sp2		3'SLN-LN		527	3	3	2	2	Neu5Acα2-3Galβ1-4GlcNAcβ1-3Galβ1-4GlcNAcβ-sp2		3'SLN-LN
528	26	7	5	4	Neu5Acα2-3Galβ1-4(Fucα1-3)GlcNAcβ1-3Galβ-sp3		SiaLeX3A		528	62	27	20	13	Neu5Acα2-3Galβ1-4(Fucα1-3)GlcNAcβ1-3Galβ-sp3		SiaLeX3A		528	10	11	8	6	Neu5Acα2-3Galβ1-4(Fucα1-3)GlcNAcβ1-3Galβ-sp3		SiaLeX3A
530	19	16	11	8	(Neu5Acα2-3Galβ1)2-3,4-GlcNAcβ-sp3		(Sia3A)2-3,4GN		530	52	13	11	2	(Neu5Acα2-3Galβ1)2-3,4-GlcNAcβ-sp3		(Sia3A)2-3,4GN		530	4	4	3	5	(Neu5Acα2-3Galβ1)2-3,4-GlcNAcβ-sp3		(Sia3A)2-3,4GN
532	18	4	1	3	Neu5Aca2-8Neu5Aca2-8Neu5Aca2-3Galb1-4Glcb-sp2		GT3		532	51	12	7	7	Neu5Aca2-8Neu5Aca2-8Neu5Aca2-3Galb1-4Glcb-sp2		GT3		532	1	0	0	4	Neu5Aca2-8Neu5Aca2-8Neu5Aca2-3Galb1-4Glcb-sp2		GT3
533	18	13	8	8	(Neu5Aca2-8)2Neu5Aca2-3(GalNAcb1-4)Galb1-4Glcи-sp2		GT2		533	42	10	6	18	(Neu5Aca2-8)2Neu5Aca2-3(GalNAcb1-4)Galb1-4Glcи-sp2		GT2		533	5	6	3	4	(Neu5Aca2-8)2Neu5Aca2-3(GalNAcb1-4)Galb1-4Glcи-sp2		GT2
534	28	16	2	15	Neu5Acα2-6Galβ1-4GlcNAcβ1-3Galβ1-4GlcNAcβ-sp3		6'SLN-LN		534	44	8	4	6	Neu5Acα2-6Galβ1-4GlcNAcβ1-3Galβ1-4GlcNAcβ-sp3		6'SLN-LN		534	8	4	3	2	Neu5Acα2-6Galβ1-4GlcNAcβ1-3Galβ1-4GlcNAcβ-sp3		6'SLN-LN
535	22	16	7	11	Neu5Acα2-8Neu5Acα2-3(GalNAcβ1-4)Galβ1-4Glcβ-sp4	GD2	GD2-Gly		535	58	7	19	2	Neu5Acα2-8Neu5Acα2-3(GalNAcβ1-4)Galβ1-4Glcβ-sp4	GD2	GD2-Gly		535	5	4	1	5	Neu5Acα2-8Neu5Acα2-3(GalNAcβ1-4)Galβ1-4Glcβ-sp4	GD2	GD2-Gly
536	34	9	10	4	Neu5Aα2-3Galβ1-3GlcNAcβ1-3Galβ1-4Glcβ-sp4	LSTa	LSTa		536	42	7	2	13	Neu5Aα2-3Galβ1-3GlcNAcβ1-3Galβ1-4Glcβ-sp4	LSTa	LSTa		536	8	9	6	4	Neu5Aα2-3Galβ1-3GlcNAcβ1-3Galβ1-4Glcβ-sp4	LSTa	LSTa
537	29	22	12	303	Neu5Aα2-3Galβ1-4GlcNAcβ1-3Galβ1-4Glcβ-sp4	LSTd	LSTd		537	105	93	52	884	Neu5Aα2-3Galβ1-4GlcNAcβ1-3Galβ1-4Glcβ-sp4	LSTd	LSTd		537	6	4	2	3	Neu5Aα2-3Galβ1-4GlcNAcβ1-3Galβ1-4Glcβ-sp4	LSTd	LSTd
538	42	16	12	8	Galβ1-4(Fucα1-3)GlcNAcβ1-6(Galβ1-3GlcNAcβ1-3)Galβ1-4Glcβ-sp4	MFLNH III	MFLNH III		538	51	15	11	5	Galβ1-4(Fucα1-3)GlcNAcβ1-6(Galβ1-3GlcNAcβ1-3)Galβ1-4Glcβ-sp4	MFLNH III	MFLNH III		538	14	11	7	6	Galβ1-4(Fucα1-3)GlcNAcβ1-6(Galβ1-3GlcNAcβ1-3)Galβ1-4Glcβ-sp4	MFLNH III	MFLNH III
539	32	7	4	7	Galβ1-4GlcNAcβ1-6(Fucα1-2Galβ1-3GlcNAcβ1-3)Galβ1-4Glcβ-sp4	MFLNH I	MFLNH I		539	54	27	16	14	Galβ1-4GlcNAcβ1-6(Fucα1-2Galβ1-3GlcNAcβ1-3)Galβ1-4Glcβ-sp4	MFLNH I	MFLNH I		539	6	2	1	2	Galβ1-4GlcNAcβ1-6(Fucα1-2Galβ1-3GlcNAcβ1-3)Galβ1-4Glcβ-sp4	MFLNH I	MFLNH I
540	22	4	3	2	Galβ1-4(Fucα1-3)GlcNAcβ1-6(Neu5Acα2-6Galβ1-4GlcNAcβ1-3)Galβ1-4Glcβ-sp4	MSMFLNnH	MSMFLNnH		540	68	35	8	65	Galβ1-4(Fucα1-3)GlcNAcβ1-6(Neu5Acα2-6Galβ1-4GlcNAcβ1-3)Galβ1-4Glcβ-sp4	MSMFLNnH	MSMFLNnH		540	4	1	1	2	Galβ1-4(Fucα1-3)GlcNAcβ1-6(Neu5Acα2-6Galβ1-4GlcNAcβ1-3)Galβ1-4Glcβ-sp4	MSMFLNnH	MSMFLNnH
541	68	21	35	12	Galβ1-4(Fucα1-3)GlcNAcβ1-6(Fucα1-2Galβ1-3GlcNAcβ1-3)Galβ1-4Glcβ-sp4	DFLNH (a)	DFLNH (a)		541	48	23	16	17	Galβ1-4(Fucα1-3)GlcNAcβ1-6(Fucα1-2Galβ1-3GlcNAcβ1-3)Galβ1-4Glcβ-sp4	DFLNH (a)	DFLNH (a)		541	12	4	5	3	Galβ1-4(Fucα1-3)GlcNAcβ1-6(Fucα1-2Galβ1-3GlcNAcβ1-3)Galβ1-4Glcβ-sp4	DFLNH (a)	DFLNH (a)
542	38	21	13	12	Galβ1-3GlcNAcβ1-3Galβ1-4(Fucα1-3)GlcNAcβ1-6(Galβ1-3GlcNAcβ1-3)Galβ1-4Glcβ-sp4	MF(1-3)iLNO	MF(1-3)iLNO		542	55	21	9	15	Galβ1-3GlcNAcβ1-3Galβ1-4(Fucα1-3)GlcNAcβ1-6(Galβ1-3GlcNAcβ1-3)Galβ1-4Glcβ-sp4	MF(1-3)iLNO	MF(1-3)iLNO		542	2	2	1	4	Galβ1-3GlcNAcβ1-3Galβ1-4(Fucα1-3)GlcNAcβ1-6(Galβ1-3GlcNAcβ1-3)Galβ1-4Glcβ-sp4	MF(1-3)iLNO	MF(1-3)iLNO
546	26	5	0	6	Neu5Aα2-3Galβ1-4GlcNAcβ1-3Galβ1-4Glcα-sp4	LSTdα	LSTda		546	58	7	4	4	Neu5Aα2-3Galβ1-4GlcNAcβ1-3Galβ1-4Glcα-sp4	LSTdα	LSTda		546	6	4	2	4	Neu5Aα2-3Galβ1-4GlcNAcβ1-3Galβ1-4Glcα-sp4	LSTdα	LSTda
548	26	13	6	8	Neu5Aα2-6Galβ1-4GlcNAcβ1-3Galβ1-4GlcNAcβ-sp2	Sia6’LN-LN	6'SLN-LN-C2		548	147	76	49	42	Neu5Aα2-6Galβ1-4GlcNAcβ1-3Galβ1-4GlcNAcβ-sp2	Sia6’LN-LN	6'SLN-LN-C2		548	9	10	6	10	Neu5Aα2-6Galβ1-4GlcNAcβ1-3Galβ1-4GlcNAcβ-sp2	Sia6’LN-LN	6'SLN-LN-C2
625	27	13	8	6	(GlcAβ1-4GlcNAcβ1-3)11-12-NH2-ol	hyaluronic acid	HyalU(11-12)-ol		625	38	8	2	7	(GlcAβ1-4GlcNAcβ1-3)11-12-NH2-ol	hyaluronic acid	HyalU(11-12)-ol		625	6	6	3	4	(GlcAβ1-4GlcNAcβ1-3)11-12-NH2-ol	hyaluronic acid	HyalU(11-12)-ol
626	23	10	9	3	(Sia2-6A-GN-M)2-3,6-M-GN-GN-NH2-ol		11-OS-ol		626	46	13	5	35	(Sia2-6A-GN-M)2-3,6-M-GN-GN-NH2-ol		11-OS-ol		626	13	17	9	9	(Sia2-6A-GN-M)2-3,6-M-GN-GN-NH2-ol		11-OS-ol
627	25	10	5	5	(Siaα2-6Aβ1-4GNβ1-2Mα1)2-3,6-Mβ1-4GNβ1-4GNβ-sp4	YDS	11-OS		627	49	16	11	7	(Siaα2-6Aβ1-4GNβ1-2Mα1)2-3,6-Mβ1-4GNβ1-4GNβ-sp4	YDS	11-OS		627	8	4	5	2	(Siaα2-6Aβ1-4GNβ1-2Mα1)2-3,6-Mβ1-4GNβ1-4GNβ-sp4	YDS	11-OS
628	20	4	6	0	(Sia2-3A-GN-M)2-3,6-M-GN-GNb-sp4		11-OS(a2-3)		628	56	26	14	17	(Sia2-3A-GN-M)2-3,6-M-GN-GNb-sp4		11-OS(a2-3)		628	4	4	2	5	(Sia2-3A-GN-M)2-3,6-M-GN-GNb-sp4		11-OS(a2-3)
629	25	12	4	10	Trehalose-ethanolamine		Treh		629	66	31	23	11	Trehalose-ethanolamine		Treh		629	11	6	4	3	Trehalose-ethanolamine		Treh
630	24	8	2	7	(GlcAβ1-3GlcNAcβ1-4)20-NH(p-C6H4)CH2CH2NH2	hyaluronic acid	HyalU20-ol		630	57	10	5	7	(GlcAβ1-3GlcNAcβ1-4)20-NH(p-C6H4)CH2CH2NH2	hyaluronic acid	HyalU20-ol		630	5	6	4	5	(GlcAβ1-3GlcNAcβ1-4)20-NH(p-C6H4)CH2CH2NH2	hyaluronic acid	HyalU20-ol
631	29	16	10	10	(GlcAβ1-3GlcNAcβ1-4)38-NH(p-C6H4)CH2CH2NH2	hyaluronic acid	HyalU38-ol		631	58	36	18	19	(GlcAβ1-3GlcNAcβ1-4)38-NH(p-C6H4)CH2CH2NH2	hyaluronic acid	HyalU38-ol		631	10	11	4	7	(GlcAβ1-3GlcNAcβ1-4)38-NH(p-C6H4)CH2CH2NH2	hyaluronic acid	HyalU38-ol
632	38	26	18	9	(GlcAβ1-3GlcNAcβ1-4)13-NH(p-C6H4)CH2CH2NH2	hyaluronic acid	HyalU13-ol		632	60	16	12	8	(GlcAβ1-3GlcNAcβ1-4)13-NH(p-C6H4)CH2CH2NH2	hyaluronic acid	HyalU13-ol		632	6	7	4	4	(GlcAβ1-3GlcNAcβ1-4)13-NH(p-C6H4)CH2CH2NH2	hyaluronic acid	HyalU13-ol
633	22	8	3	12	(Neu5Acα2-8)n-NH(p-C6H4)CH2CH2NH2	colominic acid	(Neu5Aca2-8)n		633	59	20	8	17	(Neu5Acα2-8)n-NH(p-C6H4)CH2CH2NH2	colominic acid	(Neu5Aca2-8)n		633	6	2	0	2	(Neu5Acα2-8)n-NH(p-C6H4)CH2CH2NH2	colominic acid	(Neu5Aca2-8)n
800	22	10	5	11	GlcNAcα1-4GlcNAcβ-sp3		GNa4GN		800	44	12	6	8	GlcNAcα1-4GlcNAcβ-sp3		GNa4GN		800	4	4	2	3	GlcNAcα1-4GlcNAcβ-sp3		GNa4GN
801	24	9	2	8	GalNAcα1-3GalNAc(fur)β-sp3		Fs(f)-2		801	56	29	20	14	GalNAcα1-3GalNAc(fur)β-sp3		Fs(f)-2		801	2	2	1	6	GalNAcα1-3GalNAc(fur)β-sp3		Fs(f)-2
802	22	9	7	4	Galβ1-3GalNAc(fur)β-sp3		Tbb(f)		802	50	7	3	15	Galβ1-3GalNAc(fur)β-sp3		Tbb(f)		802	2	1	1	2	Galβ1-3GalNAc(fur)β-sp3		Tbb(f)
804	28	8	8	3	[Galβ1-4GlcNAcβ-OCH2CH2]2NH		LN_dimer		804	55	10	5	18	[Galβ1-4GlcNAcβ-OCH2CH2]2NH		LN_dimer		804	4	4	3	3	[Galβ1-4GlcNAcβ-OCH2CH2]2NH		LN_dimer
805	18098	2024	13676	940	GalNAcβ1-4(6-O-Bn)GlcNAcβ-sp3		6'Bn-LacdiNAc		805	16596	913	552	468	GalNAcβ1-4(6-O-Bn)GlcNAcβ-sp3		6'Bn-LacdiNAc		805	15280	2380	708	2058	GalNAcβ1-4(6-O-Bn)GlcNAcβ-sp3		6'Bn-LacdiNAc
806	26	7	6	2	Galα1-6Glcα-sp3		Aa6Ga		806	58	16	8	11	Galα1-6Glcα-sp3		Aa6Ga		806	6	7	5	5	Galα1-6Glcα-sp3		Aa6Ga
808	26	17	8	12	Galα1-6Glcβ-sp3	melibiose	Aa6G-C3		808	48	13	10	4	Galα1-6Glcβ-sp3	melibiose	Aa6G-C3		808	8	4	2	4	Galα1-6Glcβ-sp3	melibiose	Aa6G-C3
809	23	4	3	3	GalNAcβ1-3GalNAcα-sp3		ANb3ANa		809	44	21	8	17	GalNAcβ1-3GalNAcα-sp3		ANb3ANa		809	2	1	0	2	GalNAcβ1-3GalNAcα-sp3		ANb3ANa
810	22	5	2	3	GalNGcα1-3GalNAcα-sp3		core5Gc		810	50	36	16	24	GalNGcα1-3GalNAcα-sp3		core5Gc		810	4	3	2	2	GalNGcα1-3GalNAcα-sp3		core5Gc
811	30	7	2	5	3,6-O-Me2-Glcβ1-4(2,3-O-Me2)Rhaβ-O(p-C6H4)-OCH2CH2NH2		KN05097		811	60	27	13	14	3,6-O-Me2-Glcβ1-4(2,3-O-Me2)Rhaβ-O(p-C6H4)-OCH2CH2NH2		KN05097		811	4	5	2	10	3,6-O-Me2-Glcβ1-4(2,3-O-Me2)Rhaβ-O(p-C6H4)-OCH2CH2NH2		KN05097
812	24	5	2	6	Galβ1-4Glcα-sp4		Laca		812	56	12	6	7	Galβ1-4Glcα-sp4		Laca		812	10	10	3	9	Galβ1-4Glcα-sp4		Laca
813	26	5	6	2	Galβ1-3GalNGcα-sp3		TFGc		813	48	26	10	18	Galβ1-3GalNGcα-sp3		TFGc		813	2	1	1	0	Galβ1-3GalNGcα-sp3		TFGc
814	29	16	9	13	Manα1-6Manα-sp4		Ma6Ma		814	64	38	13	33	Manα1-6Manα-sp4		Ma6Ma		814	6	2	4	1	Manα1-6Manα-sp4		Ma6Ma
815	22	7	6	2	Galα1-4GalNAcα-sp3		Aa4ANa		815	58	10	6	6	Galα1-4GalNAcα-sp3		Aa4ANa		815	4	4	2	12	Galα1-4GalNAcα-sp3		Aa4ANa
816	26	13	9	6	Galβ1-4GalNAcα-sp3		Ab4ANa		816	60	25	16	13	Galβ1-4GalNAcα-sp3		Ab4ANa		816	4	4	3	4	Galβ1-4GalNAcα-sp3		Ab4ANa
817	26	21	10	14	GalNAcβ1-4GalNAcα-sp3		ANb4ANa		817	65	13	8	7	GalNAcβ1-4GalNAcα-sp3		ANb4ANa		817	4	1	2	0	GalNAcβ1-4GalNAcα-sp3		ANb4ANa
818	17	5	3	13	GalNAcα1-4GalNAcα-sp3		ANa4ANa		818	54	19	10	32	GalNAcα1-4GalNAcα-sp3		ANa4ANa		818	4	1	1	1	GalNAcα1-4GalNAcα-sp3		ANa4ANa
819	30	10	5	6	Glcβ1-4GalNAcα-sp3		G4ANa		819	49	21	7	23	Glcβ1-4GalNAcα-sp3		G4ANa		819	4	4	3	2	Glcβ1-4GalNAcα-sp3		G4ANa
820	26	7	5	5	GlcNAcβ1-4GalNAcα-sp3		GN4ANa		820	64	11	22	2	GlcNAcβ1-4GalNAcα-sp3		GN4ANa		820	4	1	0	1	GlcNAcβ1-4GalNAcα-sp3		GN4ANa
821	21	11	5	8	Galα1-4Galβ-sp3		Aa4A		821	73	5	28	2	Galα1-4Galβ-sp3		Aa4A		821	4	2	2	1	Galα1-4Galβ-sp3		Aa4A
822	39	8	7	3	GalNAcα1-4Galβ-sp3		ANa4A		822	40	10	4	11	GalNAcα1-4Galβ-sp3		ANa4A		822	7	8	5	6	GalNAcα1-4Galβ-sp3		ANa4A
823	20	6	4	25	GalNAcβ1-4Galβ-sp3		ANb4A		823	55	23	9	37	GalNAcβ1-4Galβ-sp3		ANb4A		823	12	12	8	6	GalNAcβ1-4Galβ-sp3		ANb4A
824	22	11	5	9	Galβ1-4Galβ-sp3		Ab4A		824	56	16	6	17	Galβ1-4Galβ-sp3		Ab4A		824	8	9	4	7	Galβ1-4Galβ-sp3		Ab4A
825	20	12	6	11	Glcβ1-3GlcNAcβ-sp3		Gb3GN		825	50	17	4	19	Glcβ1-3GlcNAcβ-sp3		Gb3GN		825	8	4	3	1	Glcβ1-3GlcNAcβ-sp3		Gb3GN
826	17	7	4	13	Glcβ1-3GalNAcα-sp3		Gb3Tn		826	54	24	10	18	Glcβ1-3GalNAcα-sp3		Gb3Tn		826	6	4	4	2	Glcβ1-3GalNAcα-sp3		Gb3Tn
827	30	10	7	4	Glcβ1-3GalNAcβ-sp3		Gb3ANb		827	64	10	18	4	Glcβ1-3GalNAcβ-sp3		Gb3ANb		827	14	12	9	6	Glcβ1-3GalNAcβ-sp3		Gb3ANb
828	29	1	0	1	GlcNAcβ1-2Galβ-sp3		GNb2A		828	50	12	6	13	GlcNAcβ1-2Galβ-sp3		GNb2A		828	4	3	2	2	GlcNAcβ1-2Galβ-sp3		GNb2A
829	30	14	6	9	GlcNAcβ1-4Galβ-sp3		GNb4A		829	60	27	8	23	GlcNAcβ1-4Galβ-sp3		GNb4A		829	4	4	1	3	GlcNAcβ1-4Galβ-sp3		GNb4A
850	38	9	12	4	Galβ1-3(6-O-Su)GalNAcα-sp3		6SuTF		850	51	10	5	7	Galβ1-3(6-O-Su)GalNAcα-sp3		6SuTF		850	6	7	5	7	Galβ1-3(6-O-Su)GalNAcα-sp3		6SuTF
851	26	15	9	9	Galα1-3(6-O-Su)GalNAcα-sp3		6SuTaa		851	54	19	12	12	Galα1-3(6-O-Su)GalNAcα-sp3		6SuTaa		851	4	4	2	3	Galα1-3(6-O-Su)GalNAcα-sp3		6SuTaa
852	27	7	5	3	GlcNAcβ1-4-[HOOC(CH3)CH]-3-O-GlcNAcα-sp4		GN-aMur		852	36	5	1	14	GlcNAcβ1-4-[HOOC(CH3)CH]-3-O-GlcNAcα-sp4		GN-aMur		852	8	10	4	14	GlcNAcβ1-4-[HOOC(CH3)CH]-3-O-GlcNAcα-sp4		GN-aMur
853	24	11	3	9	6-O-Su-Galα1-3GalNAcα-sp3		6'SuTaa		853	57	25	12	29	6-O-Su-Galα1-3GalNAcα-sp3		6'SuTaa		853	3	3	1	3	6-O-Su-Galα1-3GalNAcα-sp3		6'SuTaa
854	30	11	9	5	(6-O-Su)Neu5Acα2-3Galβ-sp3		Sia3A6'Su		854	44	11	6	6	(6-O-Su)Neu5Acα2-3Galβ-sp3		Sia3A6'Su		854	8	7	5	2	(6-O-Su)Neu5Acα2-3Galβ-sp3		Sia3A6'Su
855	233	316	206	223	confidential		confidential		855	1102	324	764	152	confidential		confidential		855	12	10	5	6	confidential		confidential
856	24	4	2	4	$delta$GlcAβ1-6Galβ-sp3		deltaGUb6A		856	58	10	4	8	$delta$GlcAβ1-6Galβ-sp3		deltaGUb6A		856	7	7	3	9	$delta$GlcAβ1-6Galβ-sp3		deltaGUb6A
900	29	7	6	3	H-(Gly)6-NH2 Gly6-amide, linear		Gly6		900	50	12	6	8	H-(Gly)6-NH2 Gly6-amide, linear		Gly6		900	8	1	3	0	H-(Gly)6-NH2 Gly6-amide, linear		Gly6
901	24	10	4	8	biot-CMG2-NH2		biot-CMG2		901	52	19	8	16	biot-CMG2-NH2		biot-CMG2		901	10	13	8	7	biot-CMG2-NH2		biot-CMG2
905	30	14	10	9	Crypted formula, available on request		Crypted formula		905	42	1	0	15	Crypted formula, available on request		Crypted formula		905	6	3	2	2	Crypted formula, available on request		Crypted formula
906	26	10	10	2	Crypted formula, available on request		Crypted formula		906	64	16	11	8	Crypted formula, available on request		Crypted formula		906	12	4	2	2	Crypted formula, available on request		Crypted formula
907	42	13	10	5	Crypted formula, available on request		Crypted formula		907	110	27	13	33	Crypted formula, available on request		Crypted formula		907	13	10	7	5	Crypted formula, available on request		Crypted formula
908	54	32	10	24	Crypted formula, available on request		Crypted formula		908	204	41	32	17	Crypted formula, available on request		Crypted formula		908	22	7	6	2	Crypted formula, available on request		Crypted formula
909	23	2	1	1	Crypted formula, available on request		Crypted formula		909	66	30	16	18	Crypted formula, available on request		Crypted formula		909	10	8	6	4	Crypted formula, available on request		Crypted formula
910	26	5	1	7	Npentyl-Indol-linked-3-NH2 (AcOH salt)		NpentylIndol		910	60	25	6	27	Npentyl-Indol-linked-3-NH2 (AcOH salt)		NpentylIndol		910	10	7	3	7	Npentyl-Indol-linked-3-NH2 (AcOH salt)		NpentylIndol
911	46	21	15	10	N-C5-indazole-3-CONH-PEG-NH2 (AcOH salt)		NC5-indazole		911	106	41	26	18	N-C5-indazole-3-CONH-PEG-NH2 (AcOH salt)		NC5-indazole		911	5	0	0	0	N-C5-indazole-3-CONH-PEG-NH2 (AcOH salt)		NC5-indazole
912	22	6	4	3	APPA(Tn)TSGPAPRTDPASTVGHAP-sp12		GP22-Tn		912	52	22	8	17	APPA(Tn)TSGPAPRTDPASTVGHAP-sp12		GP22-Tn		912	4	4	2	2	APPA(Tn)TSGPAPRTDPASTVGHAP-sp12		GP22-Tn
913	24	13	9	6	APPAT(Lac)YGPAPRTDPASTVGHAP-sp12		GP22-Lac		913	64	11	5	7	APPAT(Lac)YGPAPRTDPASTVGHAP-sp12		GP22-Lac		913	4	3	1	3	APPAT(Lac)YGPAPRTDPASTVGHAP-sp12		GP22-Lac
914	23	7	3	5	APPATSGPAPRTDPASTVGHAP-sp12		P22		914	100	56	32	29	APPATSGPAPRTDPASTVGHAP-sp12		P22		914	4	4	2	3	APPATSGPAPRTDPASTVGHAP-sp12		P22
915	26	12	13	1	APPAT(Tn)SGPAPRTDPASTVGHAPPATSG-sp12		GP27-Tn		915	58	11	4	8	APPAT(Tn)SGPAPRTDPASTVGHAPPATSG-sp12		GP27-Tn		915	2	1	1	1	APPAT(Tn)SGPAPRTDPASTVGHAPPATSG-sp12		GP27-Tn
916	60	6	4	3	APPAT(SiaTn)SGPAPRTDPASTVGHAP-PEG3-EDAGVPLSVTRVFSGYAFES-PEG3-NH- Ethoxy-cyclobutene-1,2-dione		GP42-SiaTn-dione		916	80	5	3	4	APPAT(SiaTn)SGPAPRTDPASTVGHAP-PEG3-EDAGVPLSVTRVFSGYAFES-PEG3-NH- Ethoxy-cyclobutene-1,2-dione		GP42-SiaTn-dione		916	10	5	4	2	APPAT(SiaTn)SGPAPRTDPASTVGHAP-PEG3-EDAGVPLSVTRVFSGYAFES-PEG3-NH- Ethoxy-cyclobutene-1,2-dione		GP42-SiaTn-dione
917	29	7	5	3	APPAT(Tn)SGPAPR(Tn)TDPASTVGHAP-PEG3-NH- Ethoxy-cyclobutene-1,2-dione		GP22-(Tn)2-dione		917	50	33	15	30	APPAT(Tn)SGPAPR(Tn)TDPASTVGHAP-PEG3-NH- Ethoxy-cyclobutene-1,2-dione		GP22-(Tn)2-dione		917	2	2	1	3	APPAT(Tn)SGPAPR(Tn)TDPASTVGHAP-PEG3-NH- Ethoxy-cyclobutene-1,2-dione		GP22-(Tn)2-dione
918	22	15	8	20	APPAT(Tn)SGPAPR(Tn)TDPASTVGHAP-PEG3-K-PEG3-TALVVDDGVLNEENV-PEG3-NH- Ethoxy-cyclobutene-1,2-dione		GP38-(Tn)2-dione		918	66	24	15	16	APPAT(Tn)SGPAPR(Tn)TDPASTVGHAP-PEG3-K-PEG3-TALVVDDGVLNEENV-PEG3-NH- Ethoxy-cyclobutene-1,2-dione		GP38-(Tn)2-dione		918	12	4	3	2	APPAT(Tn)SGPAPR(Tn)TDPASTVGHAP-PEG3-K-PEG3-TALVVDDGVLNEENV-PEG3-NH- Ethoxy-cyclobutene-1,2-dione		GP38-(Tn)2-dione
919	24	10	2	10	APPAT(Tn)SGPAPR(Tn)TDPASTVGHAP-sp12		GP22-(Tn)2		919	58	16	9	8	APPAT(Tn)SGPAPR(Tn)TDPASTVGHAP-sp12		GP22-(Tn)2		919	8	1	5	1	APPAT(Tn)SGPAPR(Tn)TDPASTVGHAP-sp12		GP22-(Tn)2
920	30	5	2	6	Crypted formula, available on request		Crypted formula		920	80	33	18	94	Crypted formula, available on request		Crypted formula		920	5	6	3	5	Crypted formula, available on request		Crypted formula
921	20	7	4	4	Crypted formula, available on request		Crypted formula		921	66	19	12	11	Crypted formula, available on request		Crypted formula		921	4	4	2	4	Crypted formula, available on request		Crypted formula
922	22	7	6	2	Crypted formula, available on request		Crypted formula		922	76	30	18	14	Crypted formula, available on request		Crypted formula		922	6	4	0	6	Crypted formula, available on request		Crypted formula
923	31	5	3	3	Crypted formula, available on request		Crypted formula		923	42	15	4	13	Crypted formula, available on request		Crypted formula		923	7	7	3	8	Crypted formula, available on request		Crypted formula
924	21	2	2	1	Crypted formula, available on request		Crypted formula		924	53	5	3	3	Crypted formula, available on request		Crypted formula		924	6	3	2	2	Crypted formula, available on request		Crypted formula
925	30	6	4	4	Crypted formula, available on request		Crypted formula		925	50	7	6	2	Crypted formula, available on request		Crypted formula		925	4	4	2	2	Crypted formula, available on request		Crypted formula
926	36	26	12	18	Crypted formula, available on request		Crypted formula		926	54	23	11	13	Crypted formula, available on request		Crypted formula		926	6	6	2	10	Crypted formula, available on request		Crypted formula
927	29	13	4	11	Crypted formula, available on request		Crypted formula		927	48	22	13	28	Crypted formula, available on request		Crypted formula		927	6	2	2	1	Crypted formula, available on request		Crypted formula
928	26	13	5	10	Crypted formula, available on request		Crypted formula		928	65	13	9	7	Crypted formula, available on request		Crypted formula		928	4	3	2	2	Crypted formula, available on request		Crypted formula
929	18	8	4	6	Crypted formula, available on request		Crypted formula		929	58	8	6	4	Crypted formula, available on request		Crypted formula		929	3	1	1	0	Crypted formula, available on request		Crypted formula
930	28	6	4	3	Crypted formula, available on request		Crypted formula		930	65	41	22	31	Crypted formula, available on request		Crypted formula		930	4	1	1	1	Crypted formula, available on request		Crypted formula
931	38	15	11	8	CMG2 diamine, 2Na-salt		CMG2		931	54	4	4	1	CMG2 diamine, 2Na-salt		CMG2		931	2	1	1	8	CMG2 diamine, 2Na-salt		CMG2
1001	30	9	4	6	-4Qui3Nα1-3Rhaα1-4Galβ1-3(Glcβ1-4)GalNα1-		S. enterica O28deAc		1001	47	10	7	7	-4Qui3Nα1-3Rhaα1-4Galβ1-3(Glcβ1-4)GalNα1-		S. enterica O28deAc		1001	6	7	3	6	-4Qui3Nα1-3Rhaα1-4Galβ1-3(Glcβ1-4)GalNα1-		S. enterica O28deAc
1002	20	7	5	4	-2Rib-ol5-P-6Galα1-3FucNAmα1-3GlcNβ1-		S. enterica O47deAc		1002	62	16	14	5	-2Rib-ol5-P-6Galα1-3FucNAmα1-3GlcNβ1-		S. enterica O47deAc		1002	8	9	6	4	-2Rib-ol5-P-6Galα1-3FucNAmα1-3GlcNβ1-		S. enterica O47deAc
1003	25	12	5	8	-4(Fucα1-3)GalNα1-6ManNα1-3Fucα1-3(Glcβ1-4)Galβ1-		S. enterica O16deAc		1003	54	25	14	15	-4(Fucα1-3)GalNα1-6ManNα1-3Fucα1-3(Glcβ1-4)Galβ1-		S. enterica O16deAc		1003	2	1	0	6	-4(Fucα1-3)GalNα1-6ManNα1-3Fucα1-3(Glcβ1-4)Galβ1-		S. enterica O16deAc
1004	26	9	3	10	-2Fucα1-2Galβ1-3GalNAcα1-3GlcNAcα1-		S. enterica O13		1004	58	37	14	40	-2Fucα1-2Galβ1-3GalNAcα1-3GlcNAcα1-		S. enterica O13		1004	2	1	0	2	-2Fucα1-2Galβ1-3GalNAcα1-3GlcNAcα1-		S. enterica O13
1005	28	7	8	2	-4Qui3NAcα1-3Rhaα1-4Galβ1-3(Glcβ1-4)GalNAcα1-		S. enterica O28		1005	56	19	15	4	-4Qui3NAcα1-3Rhaα1-4Galβ1-3(Glcβ1-4)GalNAcα1-		S. enterica O28		1005	2	1	1	3	-4Qui3NAcα1-3Rhaα1-4Galβ1-3(Glcβ1-4)GalNAcα1-		S. enterica O28
1006	41	21	14	10	-4(Fucα1-3)GalNAcα1-6Man2(20%)Ac3(40%)Ac4(20%)Acα1-3Fucα1-3(Glcβ1-4)Galβ1-		S. enterica O16		1006	66	30	22	11	-4(Fucα1-3)GalNAcα1-6Man2(20%)Ac3(40%)Ac4(20%)Acα1-3Fucα1-3(Glcβ1-4)Galβ1-		S. enterica O16		1006	9	8	3	6	-4(Fucα1-3)GalNAcα1-6Man2(20%)Ac3(40%)Ac4(20%)Acα1-3Fucα1-3(Glcβ1-4)Galβ1-		S. enterica O16
1007	24	11	4	11	-2(Galfα1-4)Galα1-3ManNAcβ1-6Galfβ1-3GlcNAcβ1-		S. enterica O17		1007	67	14	6	8	-2(Galfα1-4)Galα1-3ManNAcβ1-6Galfβ1-3GlcNAcβ1-		S. enterica O17		1007	6	7	3	15	-2(Galfα1-4)Galα1-3ManNAcβ1-6Galfβ1-3GlcNAcβ1-		S. enterica O17
1008	26	11	8	3	-3Galf2(30%)Acβ1-3Galα1-		S. enterica O67		1008	56	23	15	18	-3Galf2(30%)Acβ1-3Galα1-		S. enterica O67		1008	5	3	1	3	-3Galf2(30%)Acβ1-3Galα1-		S. enterica O67
1009	26	5	2	4	-3(S-3HOBut1-2Ala1-4)Qui4Nβ1-6GlcNAcα1-3QuiNAcα1-3GlcNAcα1-		S. enterica O58		1009	73	10	7	6	-3(S-3HOBut1-2Ala1-4)Qui4Nβ1-6GlcNAcα1-3QuiNAcα1-3GlcNAcα1-		S. enterica O58		1009	8	6	4	4	-3(S-3HOBut1-2Ala1-4)Qui4Nβ1-6GlcNAcα1-3QuiNAcα1-3GlcNAcα1-		S. enterica O58
1010	35	15	10	6	-2Manβ1-4Glcα1-3QiuNAcα1-3GlcNAcα1-		S. enterica O41		1010	48	15	6	10	-2Manβ1-4Glcα1-3QiuNAcα1-3GlcNAcα1-		S. enterica O41		1010	9	6	6	2	-2Manβ1-4Glcα1-3QiuNAcα1-3GlcNAcα1-		S. enterica O41
1011	33	4	2	3	-3(GalNAcA6NH2α1-2)Rhaα1-2Rhaα1-3Rhaα1-2Rhaα1-3GlcNAcβ1-		S. enterica O62		1011	42	13	6	11	-3(GalNAcA6NH2α1-2)Rhaα1-2Rhaα1-3Rhaα1-2Rhaα1-3GlcNAcβ1-		S. enterica O62		1011	4	4	2	2	-3(GalNAcA6NH2α1-2)Rhaα1-2Rhaα1-3Rhaα1-2Rhaα1-3GlcNAcβ1-		S. enterica O62
1012	30	10	7	4	-2(Fuc3NFoα1-3)Manβ1-3Glcβ1-3GlcNAcβ1-		S. enterica O60		1012	44	23	12	16	-2(Fuc3NFoα1-3)Manβ1-3Glcβ1-3GlcNAcβ1-		S. enterica O60		1012	6	4	1	3	-2(Fuc3NFoα1-3)Manβ1-3Glcβ1-3GlcNAcβ1-		S. enterica O60
1013	40	10	10	5	-4Manα1-2Manα1-2Manβ1-3GalNAcα1-		S. enterica O18		1013	48	7	4	21	-4Manα1-2Manα1-2Manβ1-3GalNAcα1-		S. enterica O18		1013	10	2	2	1	-4Manα1-2Manα1-2Manβ1-3GalNAcα1-		S. enterica O18
1014	23	8	6	3	-2Galβ1-3GlcNAcα1-4Rhaα1-3GlcNAcβ1-		S. enterica O59		1014	68	50	28	58	-2Galβ1-3GlcNAcα1-4Rhaα1-3GlcNAcβ1-		S. enterica O59		1014	10	11	8	6	-2Galβ1-3GlcNAcα1-4Rhaα1-3GlcNAcβ1-		S. enterica O59
1015	26	13	7	7	-3(ManNAcβ1-2)Rhaα1-2Rhaα1-2Galα1-3GlcNAcβ1-		S. enterica O42		1015	66	7	26	4	-3(ManNAcβ1-2)Rhaα1-2Rhaα1-2Galα1-3GlcNAcβ1-		S. enterica O42		1015	6	5	4	5	-3(ManNAcβ1-2)Rhaα1-2Rhaα1-2Galα1-3GlcNAcβ1-		S. enterica O42
1016	25	7	4	4	-2Ribfβ1-4Galβ1-4GlcNAcα1-4Galβ1-3GlcNAcα1-		S. enterica O52		1016	53	38	15	49	-2Ribfβ1-4Galβ1-4GlcNAcα1-4Galβ1-3GlcNAcα1-		S. enterica O52		1016	11	13	7	9	-2Ribfβ1-4Galβ1-4GlcNAcα1-4Galβ1-3GlcNAcα1-		S. enterica O52
1017	24	7	2	5	-3GlcNAcβ1-3(Manβ1-4)Galα1-4Rhaα1-		S. enterica O11		1017	44	13	8	9	-3GlcNAcβ1-3(Manβ1-4)Galα1-4Rhaα1-		S. enterica O11		1017	4	4	3	4	-3GlcNAcβ1-3(Manβ1-4)Galα1-4Rhaα1-		S. enterica O11
1018	33	13	0	16	-6Glcα1-4(GlcNAcβ1-3)Galβ1-3GalNAcα1-3GlcNAcβ1-		S. enterica O51		1018	57	34	18	17	-6Glcα1-4(GlcNAcβ1-3)Galβ1-3GalNAcα1-3GlcNAcβ1-		S. enterica O51		1018	4	2	1	3	-6Glcα1-4(GlcNAcβ1-3)Galβ1-3GalNAcα1-3GlcNAcβ1-		S. enterica O51
1019	28	11	9	4	-2Glcα1-6Glcα1-4(GlcNAcβ1-3)Galα1-3GlcNAcβ1-		S. enterica O44		1019	82	27	22	9	-2Glcα1-6Glcα1-4(GlcNAcβ1-3)Galα1-3GlcNAcβ1-		S. enterica O44		1019	5	6	3	5	-2Glcα1-6Glcα1-4(GlcNAcβ1-3)Galα1-3GlcNAcβ1-		S. enterica O44
1020	32	4	15	2	-7Neu5Acα2-3FucNAmα1-3GlcNAc6Acβ1-		S. enterica O21		1020	68	16	7	12	-7Neu5Acα2-3FucNAmα1-3GlcNAc6Acβ1-		S. enterica O21		1020	6	7	3	6	-7Neu5Acα2-3FucNAmα1-3GlcNAc6Acβ1-		S. enterica O21
1021	26	17	8	13	-3(GlcNAcβ1-2)Rhaα1-2Rhaα1-4Glcα1-3GalNAcβ1-		S. enterica O57		1021	50	10	6	6	-3(GlcNAcβ1-2)Rhaα1-2Rhaα1-4Glcα1-3GalNAcβ1-		S. enterica O57		1021	4	4	3	3	-3(GlcNAcβ1-2)Rhaα1-2Rhaα1-4Glcα1-3GalNAcβ1-		S. enterica O57
1022	20	7	3	6	-3(Ser2Ac1-4)Qui4Nβ1-3Ribfβ1-4GalNAcα1-3GlcNAcα1-		S. enterica O56		1022	52	16	5	18	-3(Ser2Ac1-4)Qui4Nβ1-3Ribfβ1-4GalNAcα1-3GlcNAcα1-		S. enterica O56		1022	2	1	1	9	-3(Ser2Ac1-4)Qui4Nβ1-3Ribfβ1-4GalNAcα1-3GlcNAcα1-		S. enterica O56
1023	30	17	13	9	-3(Galβ1-4)Galβ1-4(GlcNAcβ1-2)Glcβ1-3GalNAcβ1-		S. enterica O38		1023	57	16	8	9	-3(Galβ1-4)Galβ1-4(GlcNAcβ1-2)Glcβ1-3GalNAcβ1-		S. enterica O38		1023	6	4	2	2	-3(Galβ1-4)Galβ1-4(GlcNAcβ1-2)Glcβ1-3GalNAcβ1-		S. enterica O38
1024	30	10	8	5	-3(Rha2(%)Ac3(%)Ac4(%)Acα1-4GalAα1-2)Rhaα1-4Glcα1-2Rhaα1-3GlcNAcβ1-		C. sakazakii G2356 O2		1024	61	27	13	15	-3(Rha2(%)Ac3(%)Ac4(%)Acα1-4GalAα1-2)Rhaα1-4Glcα1-2Rhaα1-3GlcNAcβ1-		C. sakazakii G2356 O2		1024	6	2	2	0	-3(Rha2(%)Ac3(%)Ac4(%)Acα1-4GalAα1-2)Rhaα1-4Glcα1-2Rhaα1-3GlcNAcβ1-		C. sakazakii G2356 O2
1025	18	6	2	10	-3FucNAcα1-4(GlcNAcβ1-2)GalAα1-3FucNAcα1-3GlcNAcβ1-		C. sakazakii G2592 O7		1025	39	11	5	9	-3FucNAcα1-4(GlcNAcβ1-2)GalAα1-3FucNAcα1-3GlcNAcβ1-		C. sakazakii G2592 O7		1025	7	3	2	1	-3FucNAcα1-4(GlcNAcβ1-2)GalAα1-3FucNAcα1-3GlcNAcβ1-		C. sakazakii G2592 O7
1026	32	13	8	9	-2(Glcα1-4)Glcβ1-2Fuc3NRHbβ1-6GlcNAcα1-4GalNAcα1-3(Glcα1-6)GlcNAcβ1-		C. sakazakii G2594 O4		1026	49	9	3	7	-2(Glcα1-4)Glcβ1-2Fuc3NRHbβ1-6GlcNAcα1-4GalNAcα1-3(Glcα1-6)GlcNAcβ1-		C. sakazakii G2594 O4		1026	4	3	2	4	-2(Glcα1-4)Glcβ1-2Fuc3NRHbβ1-6GlcNAcα1-4GalNAcα1-3(Glcα1-6)GlcNAcβ1-		C. sakazakii G2594 O4
1027	26	7	4	4	-4Qui3NAcα1-3Rhaα1-6GlcNAcα1-4GlcAβ1-3(Glcβ1-4)GalNAcα1-		C. sakazakii G2726 O3		1027	40	3	2	1	-4Qui3NAcα1-3Rhaα1-6GlcNAcα1-4GlcAβ1-3(Glcβ1-4)GalNAcα1-		C. sakazakii G2726 O3		1027	4	4	2	3	-4Qui3NAcα1-3Rhaα1-6GlcNAcα1-4GlcAβ1-3(Glcβ1-4)GalNAcα1-		C. sakazakii G2726 O3
1201	27	10	7	5	-4(Colα1-3)(Colα1-6)Glcα1-4Galα1-3GlcNAcβ1-		E. coli O11		1201	52	24	17	10	-4(Colα1-3)(Colα1-6)Glcα1-4Galα1-3GlcNAcβ1-		E. coli O11		1201	4	2	2	6	-4(Colα1-3)(Colα1-6)Glcα1-4Galα1-3GlcNAcβ1-		E. coli O11
1202	30	12	7	8	-2Galβ1-3FucNAcα1-3GlcNAcβ1-		E. coli O15		1202	76	25	2	66	-2Galβ1-3FucNAcα1-3GlcNAcβ1-		E. coli O15		1202	2	2	1	4	-2Galβ1-3FucNAcα1-3GlcNAcβ1-		E. coli O15
1203	16	1	1	1	-2Manα1-2(Glcα1-4)Manβ1-3GlcNAcα1-6Manα1-		E. coli O44		1203	62	25	20	13	-2Manα1-2(Glcα1-4)Manβ1-3GlcNAcα1-6Manα1-		E. coli O44		1203	8	8	6	4	-2Manα1-2(Glcα1-4)Manβ1-3GlcNAcα1-6Manα1-		E. coli O44
1204	26	6	4	6	-2(S-3HOBut1-4)Qui4Nα1-4GalNAcβ1-4Rhaα1-3GlcNAc6(30%)Acβ1-		E. coli O49		1204	76	24	20	8	-2(S-3HOBut1-4)Qui4Nα1-4GalNAcβ1-4Rhaα1-3GlcNAc6(30%)Acβ1-		E. coli O49		1204	10	3	4	2	-2(S-3HOBut1-4)Qui4Nα1-4GalNAcβ1-4Rhaα1-3GlcNAc6(30%)Acβ1-		E. coli O49
1205	27	6	5	2	-3(GlcNAcβ1-2)Rhaα1-2Rhaα1-4Glcα1-3GalNAcβ1-		E. coli O51		1205	66	19	19	1	-3(GlcNAcβ1-2)Rhaα1-2Rhaα1-4Glcα1-3GalNAcβ1-		E. coli O51		1205	8	3	5	2	-3(GlcNAcβ1-2)Rhaα1-2Rhaα1-4Glcα1-3GalNAcβ1-		E. coli O51
1206	26	8	2	26	-3Fucf2(50%)Acβ1-3-6dmanHepβ1-		E. coli O52		1206	60	32	14	20	-3Fucf2(50%)Acβ1-3-6dmanHepβ1-		E. coli O52		1206	7	4	5	2	-3Fucf2(50%)Acβ1-3-6dmanHepβ1-		E. coli O52
1207	32	26	8	20	-2-DRha4NAcα1-3Fucα1-4Glcβ1-3GalNAcα1-		E. coli O57		1207	72	21	8	15	-2-DRha4NAcα1-3Fucα1-4Glcβ1-3GalNAcα1-		E. coli O57		1207	8	8	4	6	-2-DRha4NAcα1-3Fucα1-4Glcβ1-3GalNAcα1-		E. coli O57
1208	32	7	6	3	-4(R-Lac2-3Rhap2Acα1-3)Manβ1-4Manα1-3GalNAcβ1-		E. coli O58		1208	70	22	10	16	-4(R-Lac2-3Rhap2Acα1-3)Manβ1-4Manα1-3GalNAcβ1-		E. coli O58		1208	13	3	1	1	-4(R-Lac2-3Rhap2Acα1-3)Manβ1-4Manα1-3GalNAcβ1-		E. coli O58
1209	27	15	7	11	-4Quip3NAcα1-3Rhaα1-4Galβ1-3GalNAcα1-		E. coli O71		1209	47	7	5	4	-4Quip3NAcα1-3Rhaα1-4Galβ1-3GalNAcα1-		E. coli O71		1209	4	4	3	12	-4Quip3NAcα1-3Rhaα1-4Galβ1-3GalNAcα1-		E. coli O71
1210	24	2	2	4	-6Manα1-2(Glcα1-4)Manα1-2(Glcα1-3)Manβ1-3GlcNAcα1-		E. coli O73		1210	50	19	12	8	-6Manα1-2(Glcα1-4)Manα1-2(Glcα1-3)Manβ1-3GlcNAcα1-		E. coli O73		1210	8	4	2	6	-6Manα1-2(Glcα1-4)Manα1-2(Glcα1-3)Manβ1-3GlcNAcα1-		E. coli O73
1211	24	7	4	5	-2(Galfα1-4)Galα1-3ManNAcβ1-6Galfβ1-3GlcNAcβ1-		E. coli O85		1211	48	12	7	5	-2(Galfα1-4)Galα1-3ManNAcβ1-6Galfβ1-3GlcNAcβ1-		E. coli O85		1211	4	3	1	3	-2(Galfα1-4)Galα1-3ManNAcβ1-6Galfβ1-3GlcNAcβ1-		E. coli O85
1212	19	9	5	9	-3)Fucα1-3Xlufβ1-		E. coli O95		1212	56	17	12	10	-3)Fucα1-3Xlufβ1-		E. coli O95		1212	6	7	2	10	-3)Fucα1-3Xlufβ1-		E. coli O95
1213	16	10	1	19	-3(Glcα1-2)Rhaα1-2Rhaα1-2Rhaα1-3(Glcα1-2)Rhaα1-		E. coli O99		1213	54	13	10	7	-3(Glcα1-2)Rhaα1-2Rhaα1-2Rhaα1-3(Glcα1-2)Rhaα1-		E. coli O99		1213	4	4	2	8	-3(Glcα1-2)Rhaα1-2Rhaα1-2Rhaα1-3(Glcα1-2)Rhaα1-		E. coli O99
1214	30	11	6	5	-4-8eLeg5Ac7Acα2-6Galβ1-3FucNAcα1-3GlcNAcα1-		E. coli O108		1214	54	29	19	14	-4-8eLeg5Ac7Acα2-6Galβ1-3FucNAcα1-3GlcNAcα1-		E. coli O108		1214	6	2	1	2	-4-8eLeg5Ac7Acα2-6Galβ1-3FucNAcα1-3GlcNAcα1-		E. coli O108
1215	16	12	7	8	-4(GlcpNAcβ1-3)GalNAcα1-2Glcα1-4L-IdoAα1-3GalNAcβ1-		E. coli O112ab		1215	53	22	13	14	-4(GlcpNAcβ1-3)GalNAcα1-2Glcα1-4L-IdoAα1-3GalNAcβ1-		E. coli O112ab		1215	10	7	7	3	-4(GlcpNAcβ1-3)GalNAcα1-2Glcα1-4L-IdoAα1-3GalNAcβ1-		E. coli O112ab
1216	28	7	5	4	-3Rib-ol5-P-6Galα1-3FucNAmα1-3GlcNAcβ1-		E. coli O118		1216	58	18	11	54	-3Rib-ol5-P-6Galα1-3FucNAmα1-3GlcNAcβ1-		E. coli O118		1216	4	3	2	2	-3Rib-ol5-P-6Galα1-3FucNAmα1-3GlcNAcβ1-		E. coli O118
1217	22	15	7	21	-2(RhaNAc3NFoβ1-3)Manβ1-3Galα1-4Rhaα1-3GlcNAcα1-		E. coli O119		1217	68	26	13	34	-2(RhaNAc3NFoβ1-3)Manβ1-3Galα1-4Rhaα1-3GlcNAcα1-		E. coli O119		1217	10	8	4	4	-2(RhaNAc3NFoβ1-3)Manβ1-3Galα1-4Rhaα1-3GlcNAcα1-		E. coli O119
1218	39	5	3	3	-3(S-3HOBut1-2DAla1-4)Qui4Nb1-6GlcNAcα1-3LQuiNAcα1-3GlcNAc6(30%)Acα1-		E. coli O123		1218	64	7	3	4	-3(S-3HOBut1-2DAla1-4)Qui4Nb1-6GlcNAcα1-3LQuiNAcα1-3GlcNAc6(30%)Acα1-		E. coli O123		1218	2	1	0	3	-3(S-3HOBut1-2DAla1-4)Qui4Nb1-6GlcNAcα1-3LQuiNAcα1-3GlcNAc6(30%)Acα1-		E. coli O123
1219	33	4	7	2	-2(Glcα1-3)Manα1-3Fucα1-3GalNAcα1-4(Galb1-3)GalNAcβ1-		E. coli O125		1219	58	21	11	12	-2(Glcα1-3)Manα1-3Fucα1-3GalNAcα1-4(Galb1-3)GalNAcβ1-		E. coli O125		1219	3	1	1	1	-2(Glcα1-3)Manα1-3Fucα1-3GalNAcα1-4(Galb1-3)GalNAcβ1-		E. coli O125
1220	14	7	3	10	-2Fuc3(65%)Ac4(35%)Acα1-2Galβ1-3GalNAcα1-3GalNAcα1-		E. coli O127		1220	70	19	20	10	-2Fuc3(65%)Ac4(35%)Acα1-2Galβ1-3GalNAcα1-3GalNAcα1-		E. coli O127		1220	4	1	0	1	-2Fuc3(65%)Ac4(35%)Acα1-2Galβ1-3GalNAcα1-3GalNAcα1-		E. coli O127
1221	34	7	11	1	-4(GalNAcβ1-3)Galα1-6Glcβ1-3GalNAcβ1-		E. coli O130		1221	38	13	1	12	-4(GalNAcβ1-3)Galα1-6Glcβ1-3GalNAcβ1-		E. coli O130		1221	5	4	1	3	-4(GalNAcβ1-3)Galα1-6Glcβ1-3GalNAcβ1-		E. coli O130
1222	30	21	14	9	-3Rhaα1-3Rhaα1-2Glcα1-3GlcNAcα1-		E. coli O148		1222	44	19	10	15	-3Rhaα1-3Rhaα1-2Glcα1-3GlcNAcα1-		E. coli O148		1222	8	7	6	2	-3Rhaα1-3Rhaα1-2Glcα1-3GlcNAcα1-		E. coli O148
1223	24	7	2	5	-3(S-Lac2-4)GlcNAcβ1-2Rhaα1-2Rhaα1-3(Glcβ1-2)Rhaα1-3GlcNAcβ1-		E. coli O150		1223	36	9	6	6	-3(S-Lac2-4)GlcNAcβ1-2Rhaα1-2Rhaα1-3(Glcβ1-2)Rhaα1-3GlcNAcβ1-		E. coli O150		1223	4	1	1	1	-3(S-Lac2-4)GlcNAcβ1-2Rhaα1-2Rhaα1-3(Glcβ1-2)Rhaα1-3GlcNAcβ1-		E. coli O150
1224	27	15	11	8	-2Rib-ol5-P-6Galα1-3FucNAmα1-3(GlcNAcβ1-4)GlcNAcβ1-		E. coli O151		1224	53	12	8	5	-2Rib-ol5-P-6Galα1-3FucNAmα1-3(GlcNAcβ1-4)GlcNAcβ1-		E. coli O151		1224	4	5	3	5	-2Rib-ol5-P-6Galα1-3FucNAmα1-3(GlcNAcβ1-4)GlcNAcβ1-		E. coli O151
1225	24	12	6	9	-8(D-Ala1-7)Leg5Acα2-4GlcAβ1-3GlcNAcβ1-		E. coli O161		1225	56	8	9	5	-8(D-Ala1-7)Leg5Acα2-4GlcAβ1-3GlcNAcβ1-		E. coli O161		1225	9	10	5	7	-8(D-Ala1-7)Leg5Acα2-4GlcAβ1-3GlcNAcβ1-		E. coli O161
1226	1260	165	312	81	-4(Fucα1-3)GlcNAc6(30%)Acα1-4GlcAα1-3Fucα1-3GlcNAcβ1-		E. coli O168		1226	48	21	8	27	-4(Fucα1-3)GlcNAc6(30%)Acα1-4GlcAα1-3Fucα1-3GlcNAcβ1-		E. coli O168		1226	472	101	56	52	-4(Fucα1-3)GlcNAc6(30%)Acα1-4GlcAα1-3Fucα1-3GlcNAcβ1-		E. coli O168
1228	24	5	2	3	-2)Galα1-3(Fucα1-2)Galβ1-3GalNAcβ1-3GalNAcβ(1-		E. coli O86_B7		1228	47	22	9	35	-2)Galα1-3(Fucα1-2)Galβ1-3GalNAcβ1-3GalNAcβ(1-		E. coli O86_B7		1228	12	11	6	12	-2)Galα1-3(Fucα1-2)Galβ1-3GalNAcβ1-3GalNAcβ(1-		E. coli O86_B7
1230	24	14	5	10	Escherichia coli O10a10b		E. coli O10a10b		1230	69	35	27	10	Escherichia coli O10a10b		E. coli O10a10b		1230	12	10	8	4	Escherichia coli O10a10b		E. coli O10a10b
1231	24	10	2	9	-2Glcβ1-6GlcNAcα1-3FucNAcα1-3GlcNAcβ1-		E. coli O12		1231	54	13	6	7	-2Glcβ1-6GlcNAcα1-3FucNAcα1-3GlcNAcβ1-		E. coli O12		1231	7	0	1	0	-2Glcβ1-6GlcNAcα1-3FucNAcα1-3GlcNAcβ1-		E. coli O12
1232	21	5	4	2	Galα1-2Galα1-2(Galb1-4)Glcα1-3Glcα1-/inner core-lipid A/		E. coli O14		1232	61	21	15	11	Galα1-2Galα1-2(Galb1-4)Glcα1-3Glcα1-/inner core-lipid A/		E. coli O14		1232	4	4	2	2	Galα1-2Galα1-2(Galb1-4)Glcα1-3Glcα1-/inner core-lipid A/		E. coli O14
1233	18	4	3	8	-2Rhaα1-2Rhaα1-2Rhaα1-2Glcα1-3GlcNAc6Acα1-		E. coli O19ab		1233	62	13	10	7	-2Rhaα1-2Rhaα1-2Rhaα1-2Glcα1-3GlcNAc6Acα1-		E. coli O19ab		1233	2	1	1	4	-2Rhaα1-2Rhaα1-2Rhaα1-2Glcα1-3GlcNAc6Acα1-		E. coli O19ab
1234	35	16	12	8	Escherichia coli O27		E. coli O27		1234	64	18	12	8	Escherichia coli O27		E. coli O27		1234	7	7	5	4	Escherichia coli O27		E. coli O27
1237	64	41	14	226	-3(R-3HOBut1-4)Qui4Nβ1-4(Galα1-3)Manα1-4Rhaα1-3GlcNAcα-		E. coli O39		1237	138	36	21	58	-3(R-3HOBut1-4)Qui4Nβ1-4(Galα1-3)Manα1-4Rhaα1-3GlcNAcα-		E. coli O39		1237	101	125	79	105	-3(R-3HOBut1-4)Qui4Nβ1-4(Galα1-3)Manα1-4Rhaα1-3GlcNAcα-		E. coli O39
1238	27	11	7	7	-3Galα1-3(GlcAb1-4)Fucα1-4GlcNAcβ1-3Fucα1-3GlcNAcβ1-		E. coli O41		1238	76	16	24	8	-3Galα1-3(GlcAb1-4)Fucα1-4GlcNAcβ1-3Fucα1-3GlcNAcβ1-		E. coli O41		1238	8	3	1	2	-3Galα1-3(GlcAb1-4)Fucα1-4GlcNAcβ1-3Fucα1-3GlcNAcβ1-		E. coli O41
1239	27	16	11	10	Escherichia coli O54		E. coli O54		1239	62	12	8	6	Escherichia coli O54		E. coli O54		1239	4	4	2	6	Escherichia coli O54		E. coli O54
1240	39	9	12	3	Escherichia coli O62		E. coli O62		1240	45	9	9	4	Escherichia coli O62		E. coli O62		1240	6	1	0	1	Escherichia coli O62		E. coli O62
1241	30	12	6	7	Escherichia coli O81		E. coli O81		1241	42	20	12	12	Escherichia coli O81		E. coli O81		1241	6	1	0	1	Escherichia coli O81		E. coli O81
1242	26	19	8	12	-4GlcAβ1-4(GlcNAcβ1-2)GlcAβ1-3GlcNAcα1-		E. coli O30		1242	41	4	1	3	-4GlcAβ1-4(GlcNAcβ1-2)GlcAβ1-3GlcNAcα1-		E. coli O30		1242	6	7	4	4	-4GlcAβ1-4(GlcNAcβ1-2)GlcAβ1-3GlcNAcα1-		E. coli O30
1243	31	14	6	8	-4(Rhaα1-2Fucα1-3)Manα1-3Fucα1-3GlcNAcβ1-		E. coli O36		1243	42	7	5	5	-4(Rhaα1-2Fucα1-3)Manα1-3Fucα1-3GlcNAcβ1-		E. coli O36		1243	7	2	1	1	-4(Rhaα1-2Fucα1-3)Manα1-3Fucα1-3GlcNAcβ1-		E. coli O36
1244	24	7	5	5	Escherichia coli O37		E. coli O37		1244	48	16	10	8	Escherichia coli O37		E. coli O37		1244	6	6	2	5	Escherichia coli O37		E. coli O37
1245	30	9	6	4	-2Galβ1-4Manβ1-4Galα1-3GlcNAcβ1-		E. coli O40		1245	62	5	8	1	-2Galβ1-4Manβ1-4Galα1-3GlcNAcβ1-		E. coli O40		1245	8	6	4	2	-2Galβ1-4Manβ1-4Galα1-3GlcNAcβ1-		E. coli O40
1246	22	9	4	13	-4(D-aThr3(70%)Ac2-6)GlcAβ1-6Galβ1-6Glcβ1-3GalNAc6(15%)Acβ1-		E. coli O46		1246	46	18	7	25	-4(D-aThr3(70%)Ac2-6)GlcAβ1-6Galβ1-6Glcβ1-3GalNAc6(15%)Acβ1-		E. coli O46		1246	2	2	1	4	-4(D-aThr3(70%)Ac2-6)GlcAβ1-6Galβ1-6Glcβ1-3GalNAc6(15%)Acβ1-		E. coli O46
1247	30	7	5	3	-6(Rhaα1-3)Manα1-2(Glcα1-3)Manα1-2Manα1-2Manb1-3GlcNAcα1-		E. coli O68		1247	58	24	7	19	-6(Rhaα1-3)Manα1-2(Glcα1-3)Manα1-2Manα1-2Manb1-3GlcNAcα1-		E. coli O68		1247	8	9	6	6	-6(Rhaα1-3)Manα1-2(Glcα1-3)Manα1-2Manα1-2Manb1-3GlcNAcα1-		E. coli O68
1248	22	4	2	2	GlcNAcα1-2Glcα1-2Glcα1-3(Galα1-6)Glcα1-/inner core-lipid A/		E. coli O100		1248	58	31	22	10	GlcNAcα1-2Glcα1-2Glcα1-3(Galα1-6)Glcα1-/inner core-lipid A/		E. coli O100		1248	4	4	2	2	GlcNAcα1-2Glcα1-2Glcα1-3(Galα1-6)Glcα1-/inner core-lipid A/		E. coli O100
1249	40	7	10	2	Escherichia coli O102		E. coli O102		1249	56	24	12	18	Escherichia coli O102		E. coli O102		1249	6	3	2	1	Escherichia coli O102		E. coli O102
1250	26	2	2	1	-3(Rhaα1-4)GlcAα1-2Rhaα1-2Rhaα1-2Galα1-3GalNAcβ1-		E. coli O120		1250	56	17	6	19	-3(Rhaα1-4)GlcAα1-2Rhaα1-2Rhaα1-2Galα1-3GalNAcβ1-		E. coli O120		1250	4	4	3	3	-3(Rhaα1-4)GlcAα1-2Rhaα1-2Rhaα1-2Galα1-3GalNAcβ1-		E. coli O120
1251	23	10	7	4	-2Rhaα1-2Rhaα1-3Rha2Acα1-3(Glcα1-6)GlcNAcβ1-		E. coli O135		1251	70	43	17	30	-2Rhaα1-2Rhaα1-3Rha2Acα1-3(Glcα1-6)GlcNAcβ1-		E. coli O135		1251	9	7	5	3	-2Rhaα1-2Rhaα1-3Rha2Acα1-3(Glcα1-6)GlcNAcβ1-		E. coli O135
1252	40	9	8	2	-3(Galfα1-2Rhaα1-4)Galβ1-4Glcα1-4GlcAα1-3GalNAcβ1-		E. coli O140		1252	78	4	24	3	-3(Galfα1-2Rhaα1-4)Galβ1-4Glcα1-4GlcAα1-3GalNAcβ1-		E. coli O140		1252	8	6	4	2	-3(Galfα1-2Rhaα1-4)Galβ1-4Glcα1-4GlcAα1-3GalNAcβ1-		E. coli O140
1253	32	4	3	2	-2Ribfβ1-4Galβ1-4GlcNAcα1-4Galβ1-3GlcNAcα1-		E. coli O153		1253	52	13	9	5	-2Ribfβ1-4Galβ1-4GlcNAcα1-4Galβ1-3GlcNAcα1-		E. coli O153		1253	3	2	1	6	-2Ribfβ1-4Galβ1-4GlcNAcα1-4Galβ1-3GlcNAcα1-		E. coli O153
1254	32	6	4	2	-2(ManNAcα1-3)Rhaα1-3Rhaα1-3Rhaα1-3GalNAcα1-		E. coli O154		1254	52	9	13	3	-2(ManNAcα1-3)Rhaα1-3Rhaα1-3Rhaα1-3GalNAcα1-		E. coli O154		1254	6	4	2	3	-2(ManNAcα1-3)Rhaα1-3Rhaα1-3Rhaα1-3GalNAcα1-		E. coli O154
1255	24	6	9	2	-2Rha4NAcα1-3Fucα1-4Glcβ1-3GalNAcα1-		E. coli O157		1255	53	19	9	15	-2Rha4NAcα1-3Fucα1-4Glcβ1-3GalNAcα1-		E. coli O157		1255	5	4	3	1	-2Rha4NAcα1-3Fucα1-4Glcβ1-3GalNAcα1-		E. coli O157
1256	28	3	2	2	-4(Rhaα1-3)(Glcα1-6)Glcα1-3GalNAcα1-3GalNAcβ1-		E. coli O158		1256	43	10	2	7	-4(Rhaα1-3)(Glcα1-6)Glcα1-3GalNAcα1-3GalNAcβ1-		E. coli O158		1256	2	2	1	6	-4(Rhaα1-3)(Glcα1-6)Glcα1-3GalNAcα1-3GalNAcβ1-		E. coli O158
1257	24	4	2	2	-2Manβ1-4GlcAβ1-3LQuiNAcα1-3GlcNAcα1-		E. coli O163		1257	50	6	3	5	-2Manβ1-4GlcAβ1-3LQuiNAcα1-3GlcNAcα1-		E. coli O163		1257	3	2	1	9	-2Manβ1-4GlcAβ1-3LQuiNAcα1-3GlcNAcα1-		E. coli O163
1258	34	9	14	3	-4ManNAc3NAcAβ1-2Rhaα1-3Rhaβ1-4GlcNAcα1-		E. coli O180		1258	48	4	2	3	-4ManNAc3NAcAβ1-2Rhaα1-3Rhaβ1-4GlcNAcα1-		E. coli O180		1258	6	8	4	7	-4ManNAc3NAcAβ1-2Rhaα1-3Rhaβ1-4GlcNAcα1-		E. coli O180
1259	24	4	1	3	Escherichia coli O84-deAc		E. coli O84deAc		1259	42	16	13	4	Escherichia coli O84-deAc		E. coli O84deAc		1259	8	8	4	9	Escherichia coli O84-deAc		E. coli O84deAc
1301	30	14	5	14	-3(Qui3NFoα1-4)GalA6NH2α1-4GalNAcα1-4Galα1-3GalNAcβ1-		P. alcalifaciens O3		1301	64	13	20	5	-3(Qui3NFoα1-4)GalA6NH2α1-4GalNAcα1-4Galα1-3GalNAcβ1-		P. alcalifaciens O3		1301	7	4	3	2	-3(Qui3NFoα1-4)GalA6NH2α1-4GalNAcα1-4Galα1-3GalNAcβ1-		P. alcalifaciens O3
1302	30	9	4	6	Providencia alcalifaciens O3_2 capsular polysaccharide		P. alcalifaciens O3 CPS		1302	65	13	7	7	Providencia alcalifaciens O3_2 capsular polysaccharide		P. alcalifaciens O3 CPS		1302	14	9	7	4	Providencia alcalifaciens O3_2 capsular polysaccharide		P. alcalifaciens O3 CPS
1303	26	7	1	14	-4GlcNAcβ1-3GlcAα1-4GlcNAcα1-3Rha2Acβ1-		P. alcalifaciens O7		1303	64	18	8	12	-4GlcNAcβ1-3GlcAα1-4GlcNAcα1-3Rha2Acβ1-		P. alcalifaciens O7		1303	7	3	2	1	-4GlcNAcβ1-3GlcAα1-4GlcNAcα1-3Rha2Acβ1-		P. alcalifaciens O7
1304	30	10	6	6	-2Glcβ1-6Galα1-6GalNAcα1-4(Glcβ1-3)GalNAcα1-3GalNAcα1-		P. alcalifaciens O9		1304	64	36	17	26	-2Glcβ1-6Galα1-6GalNAcα1-4(Glcβ1-3)GalNAcα1-3GalNAcα1-		P. alcalifaciens O9		1304	6	1	3	0	-2Glcβ1-6Galα1-6GalNAcα1-4(Glcβ1-3)GalNAcα1-3GalNAcα1-		P. alcalifaciens O9
1305	33	10	5	9	Providencia rustigianii O11 capsular polysaccharide		P. rustigianii O11 CPS		1305	80	55	31	29	Providencia rustigianii O11 capsular polysaccharide		P. rustigianii O11 CPS		1305	4	4	3	6	Providencia rustigianii O11 capsular polysaccharide		P. rustigianii O11 CPS
1306	31	1	1	0	-4(GlcNAcβ1-2Glcβ1-2)(GlcNAcβ1-3)Galβ1-3GalNAcα1-4Galβ1-3GalNAcβ1-		P. alcalifaciens O12		1306	66	13	8	6	-4(GlcNAcβ1-2Glcβ1-2)(GlcNAcβ1-3)Galβ1-3GalNAcα1-4Galβ1-3GalNAcβ1-		P. alcalifaciens O12		1306	4	1	1	8	-4(GlcNAcβ1-2Glcβ1-2)(GlcNAcβ1-3)Galβ1-3GalNAcα1-4Galβ1-3GalNAcβ1-		P. alcalifaciens O12
1307	26	12	6	7	-4(D-GroA1NH2(2-P-3))GalNAcβ1-4Galβ1-3FucNAc4Nβ1-		P. alcalifaciens O22		1307	86	30	24	14	-4(D-GroA1NH2(2-P-3))GalNAcβ1-4Galβ1-3FucNAc4Nβ1-		P. alcalifaciens O22		1307	4	2	1	4	-4(D-GroA1NH2(2-P-3))GalNAcβ1-4Galβ1-3FucNAc4Nβ1-		P. alcalifaciens O22
1308	20	7	4	5	-3(Dhpa2-4Manβ1-4)Galα1-4GalNAcβ1-3GalNAcβ1-		P. alcalifaciens O31		1308	69	25	19	7	-3(Dhpa2-4Manβ1-4)Galα1-4GalNAcβ1-3GalNAcβ1-		P. alcalifaciens O31		1308	8	4	3	14	-3(Dhpa2-4Manβ1-4)Galα1-4GalNAcβ1-3GalNAcβ1-		P. alcalifaciens O31
1309	26	11	6	6	-4Qui3NFoβ1-3Galα1-3GlcAβ1-3GalNAcβ1-		P. alcalifaciens O40		1309	38	13	8	8	-4Qui3NFoβ1-3Galα1-3GlcAβ1-3GalNAcβ1-		P. alcalifaciens O40		1309	4	4	1	5	-4Qui3NFoβ1-3Galα1-3GlcAβ1-3GalNAcβ1-		P. alcalifaciens O40
1310	26	6	3	5	-3GlcAβ1-4(Glcα1-3)Fucα1-4Fucα1-2Glcβ1-3GlcNAcα1-		P. alcalifaciens O46deAc		1310	48	18	9	12	-3GlcAβ1-4(Glcα1-3)Fucα1-4Fucα1-2Glcβ1-3GlcNAcα1-		P. alcalifaciens O46deAc		1310	5	6	3	5	-3GlcAβ1-4(Glcα1-3)Fucα1-4Fucα1-2Glcβ1-3GlcNAcα1-		P. alcalifaciens O46deAc
1311	24	10	7	4	-3Manα1-2Fucα1-2GlcA4Acβ1-3GalNAcα1-		P. alcalifaciens O48		1311	52	16	17	7	-3Manα1-2Fucα1-2GlcA4Acβ1-3GalNAcα1-		P. alcalifaciens O48		1311	3	3	2	5	-3Manα1-2Fucα1-2GlcA4Acβ1-3GalNAcα1-		P. alcalifaciens O48
1312	29	8	6	5	-4Glcβ1-3Galα1-4GalNAcβ1-4(L-Ser2-6)GlcAβ1-3GalNAcβ1-		P. alcalifaciens O60		1312	40	16	6	19	-4Glcβ1-3Galα1-4GalNAcβ1-4(L-Ser2-6)GlcAβ1-3GalNAcβ1-		P. alcalifaciens O60		1312	2	1	1	2	-4Glcβ1-3Galα1-4GalNAcβ1-4(L-Ser2-6)GlcAβ1-3GalNAcβ1-		P. alcalifaciens O60
1401	38	19	15	6	GalNAcα1-4GlcNAc3NAcAβ1-3DFucNAcα1-3QuiNAcβ1-3Rhaα1-3(Glcα1-6)Glcb1-3(Glcα1-4)(L-Ala1-2)GalNα(P-6)1-3L-gro-manHepp7Cmα1-3(P-2)(P-4)L-gro-manHepα1-5Kdoα		P. aerginosa O1(F4)		1401	45	8	2	7	GalNAcα1-4GlcNAc3NAcAβ1-3DFucNAcα1-3QuiNAcβ1-3Rhaα1-3(Glcα1-6)Glcb1-3(Glcα1-4)(L-Ala1-2)GalNα(P-6)1-3L-gro-manHepp7Cmα1-3(P-2)(P-4)L-gro-manHepα1-5Kdoα		P. aerginosa O1(F4)		1401	10	9	4	8	GalNAcα1-4GlcNAc3NAcAβ1-3DFucNAcα1-3QuiNAcβ1-3Rhaα1-3(Glcα1-6)Glcb1-3(Glcα1-4)(L-Ala1-2)GalNα(P-6)1-3L-gro-manHepp7Cmα1-3(P-2)(P-4)L-gro-manHepα1-5Kdoα		P. aerginosa O1(F4)
1402	29	4	6	1	-3Rhaα1-4LGalNAcAα1-3QuiNAcα1-		P. aerginosa O10ac(F5)		1402	44	27	14	19	-3Rhaα1-4LGalNAcAα1-3QuiNAcα1-		P. aerginosa O10ac(F5)		1402	10	8	6	3	-3Rhaα1-4LGalNAcAα1-3QuiNAcα1-		P. aerginosa O10ac(F5)
1403	25	14	3	20	-2LGlcβ1-3FucNAcα1-3DFucNAcβ1-		P. aerginosa O11ab		1403	47	7	1	25	-2LGlcβ1-3FucNAcα1-3DFucNAcβ1-		P. aerginosa O11ab		1403	8	5	2	3	-2LGlcβ1-3FucNAcα1-3DFucNAcβ1-		P. aerginosa O11ab
1404	25	5	4	2	-2Rhaα1-3Rhaα1-4GalNAcA3Acα1-3QuiNAcβ1-		P. aerginosa O13ab		1404	51	16	7	24	-2Rhaα1-3Rhaα1-4GalNAcA3Acα1-3QuiNAcβ1-		P. aerginosa O13ab		1404	4	5	3	5	-2Rhaα1-3Rhaα1-4GalNAcA3Acα1-3QuiNAcβ1-		P. aerginosa O13ab
1405	38	6	4	4	Rhaα1-3Rhaα1-4GalNAcAα1-3QuiNAcβ1-3Rhaα1-3(Glcα1-6)Glcβ1-3(Glcα1-4)(L-Ala1-2GalNα1-3(P-6)L-gro-manHep7Cmα1-3(P-2)(P-4)L-gro-manHepα1-5Kdoα		P. aerginosa O13ac		1405	54	16	10	10	Rhaα1-3Rhaα1-4GalNAcAα1-3QuiNAcβ1-3Rhaα1-3(Glcα1-6)Glcβ1-3(Glcα1-4)(L-Ala1-2GalNα1-3(P-6)L-gro-manHep7Cmα1-3(P-2)(P-4)L-gro-manHepα1-5Kdoα		P. aerginosa O13ac		1405	6	5	4	2	Rhaα1-3Rhaα1-4GalNAcAα1-3QuiNAcβ1-3Rhaα1-3(Glcα1-6)Glcβ1-3(Glcα1-4)(L-Ala1-2GalNα1-3(P-6)L-gro-manHep7Cmα1-3(P-2)(P-4)L-gro-manHepα1-5Kdoα		P. aerginosa O13ac
1406	22	11	6	7	Glcα1-6Glcβ1-3(Rhaα1-6Glcα1-4)GalNα1-3(P-6)L-gro-manHepα1-3(P-2)(P-4)L-gro-manHepα1-5(Kdoα2-4)Kdoα2-6(P-4)GlcNβ1-6GlcNα1-P		P. aerginosa O14		1406	62	9	4	6	Glcα1-6Glcβ1-3(Rhaα1-6Glcα1-4)GalNα1-3(P-6)L-gro-manHepα1-3(P-2)(P-4)L-gro-manHepα1-5(Kdoα2-4)Kdoα2-6(P-4)GlcNβ1-6GlcNα1-P		P. aerginosa O14		1406	2	1	1	2	Glcα1-6Glcβ1-3(Rhaα1-6Glcα1-4)GalNα1-3(P-6)L-gro-manHepα1-3(P-2)(P-4)L-gro-manHepα1-5(Kdoα2-4)Kdoα2-6(P-4)GlcNβ1-6GlcNα1-P		P. aerginosa O14
1407	17	3	1	2	-2Ribfβ1-3GalNAcα1-		P. aerginosa O15		1407	74	19	10	13	-2Ribfβ1-3GalNAcα1-		P. aerginosa O15		1407	7	5	4	2	-2Ribfβ1-3GalNAcα1-		P. aerginosa O15
1408	24	14	8	6	Pseudomonas aeruginosa O2abc		P. aerginosa O2abc		1408	42	6	2	9	Pseudomonas aeruginosa O2abc		P. aerginosa O2abc		1408	5	6	3	6	Pseudomonas aeruginosa O2abc		P. aerginosa O2abc
1409	25	6	3	14	-4ManNAc3NAmAβ1-4LGulNAc3NAcAα1-3DFucNAc4Nβ1-		P. aerginosa O2ac		1409	52	7	4	4	-4ManNAc3NAmAβ1-4LGulNAc3NAcAα1-3DFucNAc4Nβ1-		P. aerginosa O2ac		1409	7	2	1	1	-4ManNAc3NAmAβ1-4LGulNAc3NAcAα1-3DFucNAc4Nβ1-		P. aerginosa O2ac
1410	26	14	8	8	-4ManNAc3NAmAβ1-4LGulNAc3NAcAα1-3DFucNAcβ1-		P. aerginosa O2ac(F3)		1410	47	14	15	9	-4ManNAc3NAmAβ1-4LGulNAc3NAcAα1-3DFucNAcβ1-		P. aerginosa O2ac(F3)		1410	6	5	4	3	-4ManNAc3NAmAβ1-4LGulNAc3NAcAα1-3DFucNAcβ1-		P. aerginosa O2ac(F3)
1411	23	4	3	1	-4ManNAc3NAmAβ1-4ManNAc3NAcAβ1-3DFucNAcα1-		P. aerginosa O2ad(F7)		1411	42	19	12	8	-4ManNAc3NAmAβ1-4ManNAc3NAcAβ1-3DFucNAcα1-		P. aerginosa O2ad(F7)		1411	8	5	4	2	-4ManNAc3NAmAβ1-4ManNAc3NAcAβ1-3DFucNAcα1-		P. aerginosa O2ad(F7)
1412	32	13	12	4	-4LGulNAc3NAmAα1-4ManNAc3NAcAβ1-3DFucNAc4Acα1-		P. aerginosa O2adf		1412	46	19	12	19	-4LGulNAc3NAmAα1-4ManNAc3NAcAβ1-3DFucNAc4Acα1-		P. aerginosa O2adf		1412	12	11	5	8	-4LGulNAc3NAmAα1-4ManNAc3NAcAβ1-3DFucNAc4Acα1-		P. aerginosa O2adf
1413	38	5	3	4	-2LRha3Acα1-6GlcNAcα1-4LGalNAcA3Acα1-3(S-3HOBut1-4)QuiNAc4Nβ1-		P. aerginosa O3(Habs 3)		1413	53	27	13	33	-2LRha3Acα1-6GlcNAcα1-4LGalNAcA3Acα1-3(S-3HOBut1-4)QuiNAc4Nβ1-		P. aerginosa O3(Habs 3)		1413	5	6	3	6	-2LRha3Acα1-6GlcNAcα1-4LGalNAcA3Acα1-3(S-3HOBut1-4)QuiNAc4Nβ1-		P. aerginosa O3(Habs 3)
1414	19	7	5	3	-2Rha3Acα1-6GlcNAcα1-4LGalNAcAα1-3QuiNAc4NSHbβ1-		P. aerginosa O3ab		1414	55	31	14	23	-2Rha3Acα1-6GlcNAcα1-4LGalNAcAα1-3QuiNAc4NSHbβ1-		P. aerginosa O3ab		1414	4	4	2	3	-2Rha3Acα1-6GlcNAcα1-4LGalNAcAα1-3QuiNAc4NSHbβ1-		P. aerginosa O3ab
1415	34	15	12	4	-2Rhaα1-3FucNAcα1-3FucNAcα1-3QuiNAcα1-		P. aerginosa O4ab		1415	40	18	7	17	-2Rhaα1-3FucNAcα1-3FucNAcα1-3QuiNAcα1-		P. aerginosa O4ab		1415	6	6	4	3	-2Rhaα1-3FucNAcα1-3FucNAcα1-3QuiNAcα1-		P. aerginosa O4ab
1416	40	7	14	4	-2Rhaα1-3FucNAcα1-3FucNAcα1-3DFucNAcα1-		P. aerginosa O4ac		1416	66	27	16	18	-2Rhaα1-3FucNAcα1-3FucNAcα1-3DFucNAcα1-		P. aerginosa O4ac		1416	8	5	2	3	-2Rhaα1-3FucNAcα1-3FucNAcα1-3DFucNAcα1-		P. aerginosa O4ac
1417	22	7	6	2	-2Rhaα1-4GalNAcA3Acα1-4GalNFoAα1-3QuiNAcα1-		P. aerginosa O6(F1)		1417	74	25	16	11	-2Rhaα1-4GalNAcA3Acα1-4GalNFoAα1-3QuiNAcα1-		P. aerginosa O6(F1)		1417	6	6	2	6	-2Rhaα1-4GalNAcA3Acα1-4GalNFoAα1-3QuiNAcα1-		P. aerginosa O6(F1)
1418	16	5	2	6	-3R-3HOBut1-7Pse4Ac5Acβ2-4DFucNAcα1-3QuiNAcβ1-		P. aerginosa O9ad		1418	74	31	13	25	-3R-3HOBut1-7Pse4Ac5Acβ2-4DFucNAcα1-3QuiNAcβ1-		P. aerginosa O9ad		1418	10	7	7	1	-3R-3HOBut1-7Pse4Ac5Acβ2-4DFucNAcα1-3QuiNAcβ1-		P. aerginosa O9ad
1419	29	27	16	15	Pseudomonas aeruginosa O10a10b		P. aeruginosa O10a10b		1419	49	16	5	11	Pseudomonas aeruginosa O10a10b		P. aeruginosa O10a10b		1419	6	2	1	2	Pseudomonas aeruginosa O10a10b		P. aeruginosa O10a10b
1501	22	8	3	6	Proteus genomospecies 5/6 O79		P. genomospecies 5/6 O79		1501	54	27	20	12	Proteus genomospecies 5/6 O79		P. genomospecies 5/6 O79		1501	8	7	2	8	Proteus genomospecies 5/6 O79		P. genomospecies 5/6 O79
1502	15	10	5	6	-3GalNAcβ1-4(L6dTalα1-3)Manα1-3L6dTalα1-		A. hydrophila O34deAc		1502	44	17	10	8	-3GalNAcβ1-4(L6dTalα1-3)Manα1-3L6dTalα1-		A. hydrophila O34deAc		1502	3	3	1	4	-3GalNAcβ1-4(L6dTalα1-3)Manα1-3L6dTalα1-		A. hydrophila O34deAc
1503	22	13	4	12	-2Rhaα1-2Rhaα1-2Rhaα1-4GalAα1-3GlcNAcα1-		E. cloacae G2277		1503	44	25	9	24	-2Rhaα1-2Rhaα1-2Rhaα1-4GalAα1-3GlcNAcα1-		E. cloacae G2277		1503	6	6	2	4	-2Rhaα1-2Rhaα1-2Rhaα1-4GalAα1-3GlcNAcα1-		E. cloacae G2277
1504	24	10	4	9	-3Rhaβ1-4(Glcα1-3)Rhaα1-2Rhaα1-3Galα1-3DFucNAcα1-		E. cloacae G3421		1504	49	7	7	1	-3Rhaβ1-4(Glcα1-3)Rhaα1-2Rhaα1-3Galα1-3DFucNAcα1-		E. cloacae G3421		1504	6	4	2	2	-3Rhaβ1-4(Glcα1-3)Rhaα1-2Rhaα1-3Galα1-3DFucNAcα1-		E. cloacae G3421
1601	27	4	1	3	Proteus mirabilis 12B-r		P. mirabilis 12B-r		1601	48	7	2	6	Proteus mirabilis 12B-r		P. mirabilis 12B-r		1601	6	5	4	2	Proteus mirabilis 12B-r		P. mirabilis 12B-r
1602	28	4	4	1	-3(Rib1(50%)Ac-ol5-P-6)Galβ1-4(GlcNAcβ1-2)Glcβ1-3GlcNAcβ1-		P. mirabilis 1B-m		1602	62	15	9	8	-3(Rib1(50%)Ac-ol5-P-6)Galβ1-4(GlcNAcβ1-2)Glcβ1-3GlcNAcβ1-		P. mirabilis 1B-m		1602	6	6	4	2	-3(Rib1(50%)Ac-ol5-P-6)Galβ1-4(GlcNAcβ1-2)Glcβ1-3GlcNAcβ1-		P. mirabilis 1B-m
1603	22	8	3	6	-2Glcβ1-3L6dTal2(85%)Acα1-3GlcNAcβ1-		P. mirabilis 3B-m		1603	60	24	16	15	-2Glcβ1-3L6dTal2(85%)Acα1-3GlcNAcβ1-		P. mirabilis 3B-m		1603	4	5	3	4	-2Glcβ1-3L6dTal2(85%)Acα1-3GlcNAcβ1-		P. mirabilis 3B-m
1604	37	4	2	1	-4(LAltpAα1-3)GalNAcα1-3GalAα1-3GlcNAcα1-		P. mirabilis HJ 4320		1604	50	21	16	8	-4(LAltpAα1-3)GalNAcα1-3GalAα1-3GlcNAcα1-		P. mirabilis HJ 4320		1604	4	4	3	10	-4(LAltpAα1-3)GalNAcα1-3GalAα1-3GlcNAcα1-		P. mirabilis HJ 4320
1605	24	6	4	4	-3(Glcα1-6)GlcNAcβ1-4(GlcNAcβ1-2)GlcAβ1-3(L-Thr2-6)GalAβ1-		P. mirabilis O11		1605	36	13	4	13	-3(Glcα1-6)GlcNAcβ1-4(GlcNAcβ1-2)GlcAβ1-3(L-Thr2-6)GalAβ1-		P. mirabilis O11		1605	3	3	2	2	-3(Glcα1-6)GlcNAcβ1-4(GlcNAcβ1-2)GlcAβ1-3(L-Thr2-6)GalAβ1-		P. mirabilis O11
1606	22	16	8	8	-3GlcNAcβ1-3(S,R-CetLys2-6GalAα1-4)Galα1-		P. mirabilis O13		1606	64	15	8	9	-3GlcNAcβ1-3(S,R-CetLys2-6GalAα1-4)Galα1-		P. mirabilis O13		1606	8	5	3	3	-3GlcNAcβ1-3(S,R-CetLys2-6GalAα1-4)Galα1-		P. mirabilis O13
1607	26	16	10	10	GalNAcβ1-4GalNAcα1-3GlcNAcα1-2Rib-ol		P. mirabilis O16		1607	58	13	11	3	GalNAcβ1-4GalNAcα1-3GlcNAcα1-2Rib-ol		P. mirabilis O16		1607	8	7	5	4	GalNAcβ1-4GalNAcα1-3GlcNAcα1-2Rib-ol		P. mirabilis O16
1608	26	11	9	4	-3GlcAβ1-4(Galα1-3)FucNAcα1-3GlcNAcα1-		P. mirabilis O23		1608	58	16	6	14	-3GlcAβ1-4(Galα1-3)FucNAcα1-3GlcNAcα1-		P. mirabilis O23		1608	4	5	2	4	-3GlcAβ1-4(Galα1-3)FucNAcα1-3GlcNAcα1-		P. mirabilis O23
1609	26	10	7	4	-4(Lys2-6)GalAα1-4Galα1-3(Ser-(2-6)GalA4Acα1-3GlcNAcβ1-		P. mirabilis O28		1609	68	11	4	18	-4(Lys2-6)GalAα1-4Galα1-3(Ser-(2-6)GalA4Acα1-3GlcNAcβ1-		P. mirabilis O28		1609	9	1	1	1	-4(Lys2-6)GalAα1-4Galα1-3(Ser-(2-6)GalA4Acα1-3GlcNAcβ1-		P. mirabilis O28
1610	26	15	7	12	-3LQuiNAcα1-3GlcNAcα1-6(S-Lac-1-3)GlcNAcα1-		P. mirabilis O31		1610	84	57	33	29	-3LQuiNAcα1-3GlcNAcα1-6(S-Lac-1-3)GlcNAcα1-		P. mirabilis O31		1610	3	3	1	2	-3LQuiNAcα1-3GlcNAcα1-6(S-Lac-1-3)GlcNAcα1-		P. mirabilis O31
1611	30	16	10	8	-2(Rib-ol5-P-3)Galβ1-3GlcNAcα1-3(EtN1-75%P-6)Glcβ1-3GlcNAcβ1-		P. mirabilis O33		1611	48	5	4	2	-2(Rib-ol5-P-3)Galβ1-3GlcNAcα1-3(EtN1-75%P-6)Glcβ1-3GlcNAcβ1-		P. mirabilis O33		1611	4	2	2	1	-2(Rib-ol5-P-3)Galβ1-3GlcNAcα1-3(EtN1-75%P-6)Glcβ1-3GlcNAcβ1-		P. mirabilis O33
1612	24	9	4	5	-2Fuc3N(R-3HOBu)4Acβ1-6Glc3Acα1-4GlcAβ1-3GlcNAcα1-		P. mirabilis O35		1612	39	13	10	5	-2Fuc3N(R-3HOBu)4Acβ1-6Glc3Acα1-4GlcAβ1-3GlcNAcα1-		P. mirabilis O35		1612	10	1	0	4	-2Fuc3N(R-3HOBu)4Acβ1-6Glc3Acα1-4GlcAβ1-3GlcNAcα1-		P. mirabilis O35
1613	24	8	4	5	-3(EtNAc1-P-6)GlcNAcα1-3D-Asp2Ac4-4)Qui4Nβ1-6Glcα1-4GalAα1-		P. mirabilis O38		1613	38	10	4	6	-3(EtNAc1-P-6)GlcNAcα1-3D-Asp2Ac4-4)Qui4Nβ1-6Glcα1-4GalAα1-		P. mirabilis O38		1613	2	1	1	0	-3(EtNAc1-P-6)GlcNAcα1-3D-Asp2Ac4-4)Qui4Nβ1-6Glcα1-4GalAα1-		P. mirabilis O38
1614	24	13	7	9	-6(GalA6(L-Lys)α1-4)GalNAcβ1-4(Glcα1-2)GlcAβ1-3GalNAcβ1-		P. mirabilis O3ab		1614	54	7	3	4	-6(GalA6(L-Lys)α1-4)GalNAcβ1-4(Glcα1-2)GlcAβ1-3GalNAcβ1-		P. mirabilis O3ab		1614	4	4	3	8	-6(GalA6(L-Lys)α1-4)GalNAcβ1-4(Glcα1-2)GlcAβ1-3GalNAcβ1-		P. mirabilis O3ab
1615	38	6	18	3	-4(GalA6(L-Thr)3Acα1-3)GalNAcβ1-3Rhaβ1-4GlcNAc6Acβ1-		P. mirabilis O58		1615	36	4	2	4	-4(GalA6(L-Thr)3Acα1-3)GalNAcβ1-3Rhaβ1-4GlcNAc6Acβ1-		P. mirabilis O58		1615	9	5	3	3	-4(GalA6(L-Thr)3Acα1-3)GalNAcβ1-3Rhaβ1-4GlcNAc6Acβ1-		P. mirabilis O58
1616	26	9	7	2	-4(GlcAα1-3)FucNAcα1-3GlcNAcβ1-		P. mirabilis O6		1616	48	13	8	6	-4(GlcAα1-3)FucNAcα1-3GlcNAcβ1-		P. mirabilis O6		1616	4	2	1	2	-4(GlcAα1-3)FucNAcα1-3GlcNAcβ1-		P. mirabilis O6
1617	26	9	5	6	-4(S,R-CetLys2-6)GlcAb1-6GalNAcα1-6GlcNAcβ1-3GlcNAcβ1-		P. mirabilis O60		1617	37	10	5	6	-4(S,R-CetLys2-6)GlcAb1-6GalNAcα1-6GlcNAcβ1-3GlcNAcβ1-		P. mirabilis O60		1617	10	8	6	4	-4(S,R-CetLys2-6)GlcAb1-6GalNAcα1-6GlcNAcβ1-3GlcNAcβ1-		P. mirabilis O60
1618	24	5	1	5	-6GlcNAcα1-3Galβ1-3GalNAcα1-		P. mirabilis OE		1618	98	87	56	127	-6GlcNAcα1-3Galβ1-3GalNAcα1-		P. mirabilis OE		1618	4	4	2	2	-6GlcNAcα1-3Galβ1-3GalNAcα1-		P. mirabilis OE
1701	27	9	1	21	-3GlcAβ1-4(Galα1-3)FucNAcα1-3GlcNAcα1-		P. penneri 107		1701	56	19	14	8	-3GlcAβ1-4(Galα1-3)FucNAcα1-3GlcNAcα1-		P. penneri 107		1701	3	2	1	3	-3GlcAβ1-4(Galα1-3)FucNAcα1-3GlcNAcα1-		P. penneri 107
1702	24	8	2	16	-3(Glcβ1-3GlcNAc4(S-Lac)b1-2)Rhaα1-2Rhaα1-2Gal6Acα1-3GlcNAcβ1-		P. penneri 113		1702	74	33	18	22	-3(Glcβ1-3GlcNAc4(S-Lac)b1-2)Rhaα1-2Rhaα1-2Gal6Acα1-3GlcNAcβ1-		P. penneri 113		1702	6	4	4	0	-3(Glcβ1-3GlcNAc4(S-Lac)b1-2)Rhaα1-2Rhaα1-2Gal6Acα1-3GlcNAcβ1-		P. penneri 113
1703	23	10	7	5	-4(Glcα1-2)GlcA3Acβ1-3GlcNAcα1-2(R-3HOBut1-3)Fuc3Nβ1-6Glc4Acα1-		P. penneri 17		1703	84	34	18	18	-4(Glcα1-2)GlcA3Acβ1-3GlcNAcα1-2(R-3HOBut1-3)Fuc3Nβ1-6Glc4Acα1-		P. penneri 17		1703	6	2	2	2	-4(Glcα1-2)GlcA3Acβ1-3GlcNAcα1-2(R-3HOBut1-3)Fuc3Nβ1-6Glc4Acα1-		P. penneri 17
1704	20	5	3	3	-6GlcNAc3(S-Lac)α1-3LQuiNAcα1-3GlcNAcα1-		P. penneri 28		1704	84	36	24	16	-6GlcNAc3(S-Lac)α1-3LQuiNAcα1-3GlcNAcα1-		P. penneri 28		1704	8	5	4	3	-6GlcNAc3(S-Lac)α1-3LQuiNAcα1-3GlcNAcα1-		P. penneri 28
1705	27	13	9	5	-3Galα1-4GalNAcα1-3FucNAcα1-3(EtN1-P-6)GlcAcβ1-		P. penneri 31		1705	58	11	6	8	-3Galα1-4GalNAcα1-3FucNAcα1-3(EtN1-P-6)GlcAcβ1-		P. penneri 31		1705	7	8	4	7	-3Galα1-4GalNAcα1-3FucNAcα1-3(EtN1-P-6)GlcAcβ1-		P. penneri 31
1706	24	10	3	9	-6(S-Lac2-3)GlcNAcβ1-3Galα1-3GlcNAc6Acβ1-		P. penneri 40		1706	56	24	14	17	-6(S-Lac2-3)GlcNAcβ1-3Galα1-3GlcNAc6Acβ1-		P. penneri 40		1706	14	6	5	2	-6(S-Lac2-3)GlcNAcβ1-3Galα1-3GlcNAc6Acβ1-		P. penneri 40
1707	26	9	7	2	-4(Glcα1-3)Glcβ1-3Galβ1-3GalNAcβ1-4Rib-ol5-P-		P. penneri 75		1707	36	13	5	13	-4(Glcα1-3)Glcβ1-3Galβ1-3GalNAcβ1-4Rib-ol5-P-		P. penneri 75		1707	4	2	2	3	-4(Glcα1-3)Glcβ1-3Galβ1-3GalNAcβ1-4Rib-ol5-P-		P. penneri 75
1801	16	11	7	5	-3(EtN1-P-6)GlcNAcα1-2(R-3HOBut1-3)Fuc3Nβ1-6Glcα1-4GlcAβ1-		P. vulgaris 32/57 O17		1801	44	12	6	27	-3(EtN1-P-6)GlcNAcα1-2(R-3HOBut1-3)Fuc3Nβ1-6Glcα1-4GlcAβ1-		P. vulgaris 32/57 O17		1801	4	4	2	78	-3(EtN1-P-6)GlcNAcα1-2(R-3HOBut1-3)Fuc3Nβ1-6Glcα1-4GlcAβ1-		P. vulgaris 32/57 O17
1802	30	8	5	4	-4(L-Ala2-6)GlcAβ1-3GalNAcβ1-4Glcβ1-3Galα1-4GalNAcβ1-		P. vulgaris 70/57 O44		1802	60	7	12	0	-4(L-Ala2-6)GlcAβ1-3GalNAcβ1-4Glcβ1-3Galα1-4GalNAcβ1-		P. vulgaris 70/57 O44		1802	5	5	3	4	-4(L-Ala2-6)GlcAβ1-3GalNAcβ1-4Glcβ1-3Galα1-4GalNAcβ1-		P. vulgaris 70/57 O44
1803	22	10	6	6	-4GalN6Acα1-3DFuc2Acα1-3(EtN1-P-6)GlcNAcβ1-3Galα1-		P. vulgaris O19ab		1803	43	8	4	5	-4GalN6Acα1-3DFuc2Acα1-3(EtN1-P-6)GlcNAcβ1-3Galα1-		P. vulgaris O19ab		1803	6	6	2	6	-4GalN6Acα1-3DFuc2Acα1-3(EtN1-P-6)GlcNAcβ1-3Galα1-		P. vulgaris O19ab
1804	3100	4202	2796	2478	-3GlcNAcβ1-3(Qui3NAc2(65%)Ac4Acα1-2)Rhaβ1-4Rhaα1-4GlcAβ1-		P. vulgaris O22		1804	51	7	7	3	-3GlcNAcβ1-3(Qui3NAc2(65%)Ac4Acα1-2)Rhaβ1-4Rhaα1-4GlcAβ1-		P. vulgaris O22		1804	3244	277	18	264	-3GlcNAcβ1-3(Qui3NAc2(65%)Ac4Acα1-2)Rhaβ1-4Rhaα1-4GlcAβ1-		P. vulgaris O22
1805	28	16	9	402	-4GalNAcβ1-3GlcNAcβ1-2(R-Lac1-3Glcα1-3)Rhaα1-2Ribfβ1-		P. vulgaris O25		1805	68	31	21	20	-4GalNAcβ1-3GlcNAcβ1-2(R-Lac1-3Glcα1-3)Rhaα1-2Ribfβ1-		P. vulgaris O25		1805	12	13	8	428	-4GalNAcβ1-3GlcNAcβ1-2(R-Lac1-3Glcα1-3)Rhaα1-2Ribfβ1-		P. vulgaris O25
1806	20	3	2	4	-4GlcAβ1-3GlcNAcβ1-2(R-3HOBut1-2L-Ala1-4)Qui4Nβ1-3Galα1-		P. vulgaris O4		1806	59	11	5	7	-4GlcAβ1-3GlcNAcβ1-2(R-3HOBut1-2L-Ala1-4)Qui4Nβ1-3Galα1-		P. vulgaris O4		1806	8	8	5	8	-4GlcAβ1-3GlcNAcβ1-2(R-3HOBut1-2L-Ala1-4)Qui4Nβ1-3Galα1-		P. vulgaris O4
1807	24	10	6	9	-4Glc6(65%)Acα1-3GlcA4Acβ1-3GlcNAcα1-3GlcA4(87%)Acβ1-		P. vulgaris O46		1807	50	17	5	12	-4Glc6(65%)Acα1-3GlcA4Acβ1-3GlcNAcα1-3GlcA4(87%)Acβ1-		P. vulgaris O46		1807	10	10	2	14	-4Glc6(65%)Acα1-3GlcA4Acβ1-3GlcNAcα1-3GlcA4(87%)Acβ1-		P. vulgaris O46
1808	22	8	7	2	-4Glcβ1-3GalNAcβ1-4GalNAcβ1-4Galβ1-		P. vulgaris O65		1808	58	22	18	9	-4Glcβ1-3GalNAcβ1-4GalNAcβ1-4Galβ1-		P. vulgaris O65		1808	8	7	4	5	-4Glcβ1-3GalNAcβ1-4GalNAcβ1-4Galβ1-		P. vulgaris O65
1809	25	9	5	4	-4LQuiNAcα1-3GlcNAcα1-4(LQuiNAcα1-3)GalNAcα1-4Galα1-P		P. vulgaris OX19		1809	58	16	5	11	-4LQuiNAcα1-3GlcNAcα1-4(LQuiNAcα1-3)GalNAcα1-4Galα1-P		P. vulgaris OX19		1809	11	7	6	1	-4LQuiNAcα1-3GlcNAcα1-4(LQuiNAcα1-3)GalNAcα1-4Galα1-P		P. vulgaris OX19
1810	22	9	6	5	-4Glcβ1-3GalNAcβ1-4GalNAcβ1-4Galβ1-		P. vulgaris TG251		1810	36	14	7	14	-4Glcβ1-3GalNAcβ1-4GalNAcβ1-4Galβ1-		P. vulgaris TG251		1810	2	1	0	6	-4Glcβ1-3GalNAcβ1-4GalNAcβ1-4Galβ1-		P. vulgaris TG251
1901	39	13	7	432	Acinetobacter baumannii LUH5534		A.baumannii LUH5534		1901	68	18	11	8	Acinetobacter baumannii LUH5534		A.baumannii LUH5534		1901	6	7	5	898	Acinetobacter baumannii LUH5534		A.baumannii LUH5534
2001	30	8	2	10	-3(Ribfβ1-4GlcAβ1-4)Galα1-6Manα1-2Manα1-3GalNAcβ1-		Sh. boydii type 10		2001	65	33	25	8	-3(Ribfβ1-4GlcAβ1-4)Galα1-6Manα1-2Manα1-3GalNAcβ1-		Sh. boydii type 10		2001	8	4	2	4	-3(Ribfβ1-4GlcAβ1-4)Galα1-6Manα1-2Manα1-3GalNAcβ1-		Sh. boydii type 10
2002	27	13	6	8	-3GlcNAcβ1-4GlcA3Acβ1-2(Rha3Acα1-3)Manα1-4Galβ1-		Sh. boydii type 12		2002	36	16	6	28	-3GlcNAcβ1-4GlcA3Acβ1-2(Rha3Acα1-3)Manα1-4Galβ1-		Sh. boydii type 12		2002	8	6	4	4	-3GlcNAcβ1-4GlcA3Acβ1-2(Rha3Acα1-3)Manα1-4Galβ1-		Sh. boydii type 12
2003	20	14	6	14	-6Galα1-4GlcAβ1-6Galβ1-4Galβ1-4GlcNAcβ1-		Sh. boydii type 14		2003	52	3	1	23	-6Galα1-4GlcAβ1-6Galβ1-4Galβ1-4GlcNAcβ1-		Sh. boydii type 14		2003	2	1	1	2	-6Galα1-4GlcAβ1-6Galβ1-4Galβ1-4GlcNAcβ1-		Sh. boydii type 14
2004	20	3	0	3	-4(GlcNAcβ1-3)GalNAcα1-4Glcα1-4L-IdoAα1-3GalNAcβ1-		Sh. boydii type 15		2004	44	18	3	16	-4(GlcNAcβ1-3)GalNAcα1-4Glcα1-4L-IdoAα1-3GalNAcβ1-		Sh. boydii type 15		2004	13	10	7	3	-4(GlcNAcβ1-3)GalNAcα1-4Glcα1-4L-IdoAα1-3GalNAcβ1-		Sh. boydii type 15
2005	26	10	5	8	-4GlcAβ1-2(Galα1-3)Man6(50%)Acβ1-4Manβ1-3GlcNAcβ1-		Sh. boydii type 16		2005	54	11	5	7	-4GlcAβ1-2(Galα1-3)Man6(50%)Acβ1-4Manβ1-3GlcNAcβ1-		Sh. boydii type 16		2005	6	4	1	4	-4GlcAβ1-2(Galα1-3)Man6(50%)Acβ1-4Manβ1-3GlcNAcβ1-		Sh. boydii type 16
2006	30	4	7	2	-6(R-Lac2-4)Glcβ1-4GalNAcα1-3GalNAcβ1-		Sh. boydii type 17		2006	55	16	9	11	-6(R-Lac2-4)Glcβ1-4GalNAcα1-3GalNAcβ1-		Sh. boydii type 17		2006	4	2	2	0	-6(R-Lac2-4)Glcβ1-4GalNAcα1-3GalNAcβ1-		Sh. boydii type 17
2007	33	17	10	11	-3Rhaβ1-4Rhaα1-2Rhaα1-2GalAα1-3GalNAcα1-		Sh. boydii type 18		2007	44	18	13	6	-3Rhaβ1-4Rhaα1-2Rhaα1-2GalAα1-3GalNAcα1-		Sh. boydii type 18		2007	64	91	59	66	-3Rhaβ1-4Rhaα1-2Rhaα1-2GalAα1-3GalNAcα1-		Sh. boydii type 18
2008	38	28	18	15863	-2Ribfβ1-4GalAα1-3GlcNAcα1-2(Galfb1-3)Rhaα1-2Rhaα1-2Ribfβ1-4GalAα1-		Sh. boydii type 2		2008	127	122	65	15990	-2Ribfβ1-4GalAα1-3GlcNAcα1-2(Galfb1-3)Rhaα1-2Rhaα1-2Ribfβ1-4GalAα1-		Sh. boydii type 2		2008	8	11	6	14950	-2Ribfβ1-4GalAα1-3GlcNAcα1-2(Galfb1-3)Rhaα1-2Rhaα1-2Ribfβ1-4GalAα1-		Sh. boydii type 2
2009	40	17	16	1	-3(GlcAβ1-4)Galα1-6Manα1-2Manα1-3GalNAcβ1-		Sh. boydii type 6		2009	48	10	13	4	-3(GlcAβ1-4)Galα1-6Manα1-2Manα1-3GalNAcβ1-		Sh. boydii type 6		2009	8	1	2	1	-3(GlcAβ1-4)Galα1-6Manα1-2Manα1-3GalNAcβ1-		Sh. boydii type 6
2010	20	9	5	6	-2Galfβ1-3GlcNAcα1-8(3HOBut1-7)Pse5Ac2-6Galα1-6Glcα1-		Sh. boydii type 7		2010	46	17	6	13	-2Galfβ1-3GlcNAcα1-8(3HOBut1-7)Pse5Ac2-6Galα1-6Glcα1-		Sh. boydii type 7		2010	6	4	4	1	-2Galfβ1-3GlcNAcα1-8(3HOBut1-7)Pse5Ac2-6Galα1-6Glcα1-		Sh. boydii type 7
2011	40	7	6	2	-3GalNAcα1-4GlcAβ1-3GlcNAcβ1-2GalAβ1-		Sh. boydii type 8		2011	36	4	3	3	-3GalNAcα1-4GlcAβ1-3GlcNAcβ1-2GalAβ1-		Sh. boydii type 8		2011	8	3	5	2	-3GalNAcα1-4GlcAβ1-3GlcNAcβ1-2GalAβ1-		Sh. boydii type 8
2012	27	16	7	10	-4Glcα1-4GlcAβ1-3GlcNAcα1-3Rhaα1-		Sh. boydii type 9		2012	46	7	7	2	-4Glcα1-4GlcAβ1-3GlcNAcα1-3Rhaα1-		Sh. boydii type 9		2012	11	7	2	6	-4Glcα1-4GlcAβ1-3GlcNAcα1-3Rhaα1-		Sh. boydii type 9
2013	34	24	10	20	Shigella boydii type X		Sh. boydii type X		2013	50	13	4	10	Shigella boydii type X		Sh. boydii type X		2013	3	3	2	3	Shigella boydii type X		Sh. boydii type X
2101	21	10	7	5	-3Rhaα1-3Rhaα1-2Galα1-3GlcNAcα1-		Sh. dysenteriae type 1		2101	48	7	5	3	-3Rhaα1-3Rhaα1-2Galα1-3GlcNAcα1-		Sh. dysenteriae type 1		2101	4	4	2	2	-3Rhaα1-3Rhaα1-2Galα1-3GlcNAcα1-		Sh. dysenteriae type 1
2102	14	2	1	10	-1D-Gro3-P-6Glcβ1-4(Glcα1-6Gal2(25%)Acα1-3)FucNAcα1-3GlcNAcβ1-		Sh. dysenteriae type 11		2102	40	11	3	15	-1D-Gro3-P-6Glcβ1-4(Glcα1-6Gal2(25%)Acα1-3)FucNAcα1-3GlcNAcβ1-		Sh. dysenteriae type 11		2102	3	3	2	3	-1D-Gro3-P-6Glcβ1-4(Glcα1-6Gal2(25%)Acα1-3)FucNAcα1-3GlcNAcβ1-		Sh. dysenteriae type 11
2103	24	8	6	4	-3(R-Lac2-4Glcβ1-6Glcα1-4)Galβ1-6Galfβ1-3GalNAcβ1-		Sh. dysenteriae type 3		2103	45	9	4	5	-3(R-Lac2-4Glcβ1-6Glcα1-4)Galβ1-6Galfβ1-3GalNAcβ1-		Sh. dysenteriae type 3		2103	8	4	2	2	-3(R-Lac2-4Glcβ1-6Glcα1-4)Galβ1-6Galfβ1-3GalNAcβ1-		Sh. dysenteriae type 3
2104	236	73	119	44	-3GlcNAcα1-3(Fuc3Ac4Acα1-4)GlcNAcα1-4GlcAα1-3Fucα1-		Sh. dysenteriae type 4		2104	45	13	4	9	-3GlcNAcα1-3(Fuc3Ac4Acα1-4)GlcNAcα1-4GlcAα1-3Fucα1-		Sh. dysenteriae type 4		2104	70	12	38	8	-3GlcNAcα1-3(Fuc3Ac4Acα1-4)GlcNAcα1-4GlcAα1-3Fucα1-		Sh. dysenteriae type 4
2105	23	6	3	13	GalNAcA3Ac6NH2α1-4GalNAcAα1-3GlcNAc		Sh. dysenteriae type 7		2105	54	31	19	18	GalNAcA3Ac6NH2α1-4GalNAcAα1-3GlcNAc		Sh. dysenteriae type 7		2105	7	6	3	3	GalNAcA3Ac6NH2α1-4GalNAcAα1-3GlcNAc		Sh. dysenteriae type 7
2106	28	5	3	2	-4GlcAβ1-3GalNAcβ1-3(GlcNAcβ1-4Glcβ1-4)GalNAcβ1-		Sh. dysenteriae type 8		2106	74	19	8	11	-4GlcAβ1-3GalNAcβ1-3(GlcNAcβ1-4Glcβ1-4)GalNAcβ1-		Sh. dysenteriae type 8		2106	6	3	2	2	-4GlcAβ1-3GalNAcβ1-3(GlcNAcβ1-4Glcβ1-4)GalNAcβ1-		Sh. dysenteriae type 8
2107	28	15	9	9	-2Gal3,4(RPyr)b1-4Manβ1-4Galα1-3GlcNAcβ1-		Sh. dysenteriae type 9		2107	50	13	10	4	-2Gal3,4(RPyr)b1-4Manβ1-4Galα1-3GlcNAcβ1-		Sh. dysenteriae type 9		2107	8	10	6	6	-2Gal3,4(RPyr)b1-4Manβ1-4Galα1-3GlcNAcβ1-		Sh. dysenteriae type 9
2201	36	10	8	5	-3GlcNAcβ1-2Rhaα1-2Rhaα1-3(Glcβ1-4)Rhaα1-		Sh. flexneri type 2a		2201	49	10	4	7	-3GlcNAcβ1-2Rhaα1-2Rhaα1-3(Glcβ1-4)Rhaα1-		Sh. flexneri type 2a		2201	6	3	1	2	-3GlcNAcβ1-2Rhaα1-2Rhaα1-3(Glcβ1-4)Rhaα1-		Sh. flexneri type 2a
2202	22	10	4	15	-3GlcNAcβ1-2(Glcα1-3)Rhaα1-2Rhaα1-3(Glcα1-4)Rhaα1-		Sh. flexneri type 2b		2202	46	13	4	8	-3GlcNAcβ1-2(Glcα1-3)Rhaα1-2Rhaα1-3(Glcα1-4)Rhaα1-		Sh. flexneri type 2b		2202	6	7	5	5	-3GlcNAcβ1-2(Glcα1-3)Rhaα1-2Rhaα1-3(Glcα1-4)Rhaα1-		Sh. flexneri type 2b
2203	21	8	3	7	-3GlcNAcβ1-2(Glcα1-3)Rhaα1-2Rhaα1-3Rha2Acα1-		Sh. flexneri type 3a		2203	50	27	15	18	-3GlcNAcβ1-2(Glcα1-3)Rhaα1-2Rhaα1-3Rha2Acα1-		Sh. flexneri type 3a		2203	4	4	3	6	-3GlcNAcβ1-2(Glcα1-3)Rhaα1-2Rhaα1-3Rha2Acα1-		Sh. flexneri type 3a
2204	32	24	12	12229	-2Rhaα1-2Rhaα1-3Rha2Acα1-3GlcNAcβ1-		Sh. flexneri type 3b		2204	123	113	55	16363	-2Rhaα1-2Rhaα1-3Rha2Acα1-3GlcNAcβ1-		Sh. flexneri type 3b		2204	10	7	3	17074	-2Rhaα1-2Rhaα1-3Rha2Acα1-3GlcNAcβ1-		Sh. flexneri type 3b
2205	28	11	6	6	-3(Glcα1-6)GlcNAcβ1-2Rhaα1-2Rhaα1-3Rhaα1-		Sh. flexneri type 4a		2205	42	17	3	18	-3(Glcα1-6)GlcNAcβ1-2Rhaα1-2Rhaα1-3Rhaα1-		Sh. flexneri type 4a		2205	4	4	3	3	-3(Glcα1-6)GlcNAcβ1-2Rhaα1-2Rhaα1-3Rhaα1-		Sh. flexneri type 4a
2206	30	6	2	5	-3(Glcα1-6)GlcNAcβ1-2Rhaα1-2Rhaα1-3Rha2Acα1-		Sh. flexneri type 4b		2206	40	13	3	16	-3(Glcα1-6)GlcNAcβ1-2Rhaα1-2Rhaα1-3Rha2Acα1-		Sh. flexneri type 4b		2206	4	4	3	5	-3(Glcα1-6)GlcNAcβ1-2Rhaα1-2Rhaα1-3Rha2Acα1-		Sh. flexneri type 4b
2207	24	13	10	6	-3GlcNAcβ1-2Rhaα1-2(Glcα1-3)Rhaα1-3Rhaα1-		Sh. flexneri type 5a		2207	41	11	5	6	-3GlcNAcβ1-2Rhaα1-2(Glcα1-3)Rhaα1-3Rhaα1-		Sh. flexneri type 5a		2207	4	3	2	2	-3GlcNAcβ1-2Rhaα1-2(Glcα1-3)Rhaα1-3Rhaα1-		Sh. flexneri type 5a
2208	24	7	5	4	-3GlcNAcβ1-2(Glcα1-3)Rhaα1-2(Glcα1-3)Rhaα1-3Rhaα1-		Sh. flexneri type 5b		2208	40	13	5	10	-3GlcNAcβ1-2(Glcα1-3)Rhaα1-2(Glcα1-3)Rhaα1-3Rhaα1-		Sh. flexneri type 5b		2208	11	5	5	0	-3GlcNAcβ1-2(Glcα1-3)Rhaα1-2(Glcα1-3)Rhaα1-3Rhaα1-		Sh. flexneri type 5b
2209	39	8	3	5	-2Rha3(%)Ac4(%)Acα1-2Rhaα1-4GalAb1-3GalNAcβ1-		Sh. flexneri type 6		2209	57	47	20	70	-2Rha3(%)Ac4(%)Acα1-2Rhaα1-4GalAb1-3GalNAcβ1-		Sh. flexneri type 6		2209	4	4	3	4	-2Rha3(%)Ac4(%)Acα1-2Rhaα1-4GalAb1-3GalNAcβ1-		Sh. flexneri type 6
2210	20	9	4	11	-2Rha3(60%)Ac4(30%)Acα1-2Rhaα1-4GalAb1-3GalNAcβ1-		Sh. flexneri type 6b		2210	48	9	3	8	-2Rha3(60%)Ac4(30%)Acα1-2Rhaα1-4GalAb1-3GalNAcβ1-		Sh. flexneri type 6b		2210	4	4	3	4	-2Rha3(60%)Ac4(30%)Acα1-2Rhaα1-4GalAb1-3GalNAcβ1-		Sh. flexneri type 6b
2211	30	6	4	4	-3GlcNAcβ1-2(Glcα1-3)Rhaα1-2Rhaα1-3Rhaα1-		Sh. flexneri type X		2211	39	13	7	7	-3GlcNAcβ1-2(Glcα1-3)Rhaα1-2Rhaα1-3Rhaα1-		Sh. flexneri type X		2211	6	5	4	3	-3GlcNAcβ1-2(Glcα1-3)Rhaα1-2Rhaα1-3Rhaα1-		Sh. flexneri type X
2212	30	7	4	3	-2Rhaα1-2Rhaα1-3Rhaα1-3GlcNAcβ1-		Sh. flexneri type Y		2212	48	28	15	33	-2Rhaα1-2Rhaα1-3Rhaα1-3GlcNAcβ1-		Sh. flexneri type Y		2212	6	7	4	9	-2Rhaα1-2Rhaα1-3Rhaα1-3GlcNAcβ1-		Sh. flexneri type Y
2213	26	6	3	13	-3Rhaα1-3(Glcα1-4)GlcNAcβ1-2Rhaα1-2Rhaα1-		Sh. flexneri type 1a		2213	62	13	16	6	-3Rhaα1-3(Glcα1-4)GlcNAcβ1-2Rhaα1-2Rhaα1-		Sh. flexneri type 1a		2213	8	7	6	3	-3Rhaα1-3(Glcα1-4)GlcNAcβ1-2Rhaα1-2Rhaα1-		Sh. flexneri type 1a
2214	30	7	2	5	Shigella flexneri type 2c		Sh. flexneri type 2c		2214	62	16	10	10	Shigella flexneri type 2c		Sh. flexneri type 2c		2214	6	4	1	3	Shigella flexneri type 2c		Sh. flexneri type 2c
2215	34	26	12	156	-2(EtN1-P-3)Rhaα1-2Rhaα1-3Rhaα1-3(Glcα1-6)GlcNAcβ1-		Sh. flexneri 4av		2215	54	11	2	10	-2(EtN1-P-3)Rhaα1-2Rhaα1-3Rhaα1-3(Glcα1-6)GlcNAcβ1-		Sh. flexneri 4av		2215	14	8	4	6	-2(EtN1-P-3)Rhaα1-2Rhaα1-3Rhaα1-3(Glcα1-6)GlcNAcβ1-		Sh. flexneri 4av
2216	41	30	14	174	Shigella flexneri type 5c		Sh. flexneri type 5c		2216	56	14	5	10	Shigella flexneri type 5c		Sh. flexneri type 5c		2216	8	7	4	3	Shigella flexneri type 5c		Sh. flexneri type 5c
2217	31	14	8	9	-2(Glcα1-3)Rhaα1-2Rhaα1-3Rhaα1-3(Glcα1-4)GlcNAcβ1-		Sh. flexneri type 1d		2217	48	5	2	4	-2(Glcα1-3)Rhaα1-2Rhaα1-3Rhaα1-3(Glcα1-4)GlcNAcβ1-		Sh. flexneri type 1d		2217	11	8	6	3	-2(Glcα1-3)Rhaα1-2Rhaα1-3Rhaα1-3(Glcα1-4)GlcNAcβ1-		Sh. flexneri type 1d
2218	33	11	5	8	Shigella flexneri type Ya		Sh. flexneri type Ya		2218	68	24	22	3	Shigella flexneri type Ya		Sh. flexneri type Ya		2218	6	7	3	13	Shigella flexneri type Ya		Sh. flexneri type Ya
2219	20	6	5	4	-2Rha3(%)Acα1-2Rhaα1-3Rhaα1-3GlcNAc6(%)Acβ1-		Sh. flexneri type Y_2		2219	50	16	3	25	-2Rha3(%)Acα1-2Rhaα1-3Rhaα1-3GlcNAc6(%)Acβ1-		Sh. flexneri type Y_2		2219	3	3	2	2	-2Rha3(%)Acα1-2Rhaα1-3Rhaα1-3GlcNAc6(%)Acβ1-		Sh. flexneri type Y_2
2220	44	36	16	14478	-2(EtN1-P-3)Rhaα1-2(20%EtN1-P-3)Rhaα1-3Rhaα1-3GlcNAc6(45%)Acβ1-		Sh. flexneri type Yv		2220	58	33	14	12862	-2(EtN1-P-3)Rhaα1-2(20%EtN1-P-3)Rhaα1-3Rhaα1-3GlcNAc6(45%)Acβ1-		Sh. flexneri type Yv		2220	8	8	2	12376	-2(EtN1-P-3)Rhaα1-2(20%EtN1-P-3)Rhaα1-3Rhaα1-3GlcNAc6(45%)Acβ1-		Sh. flexneri type Yv
2221	38	12	16	4	-2(Glcα1-3)Rhaα1-2(EtN1-P-3)Rhaα1-3Rhaα1-3GlcNAcβ1-		Sh. flexneri type Xv		2221	43	10	5	8	-2(Glcα1-3)Rhaα1-2(EtN1-P-3)Rhaα1-3Rhaα1-3GlcNAcβ1-		Sh. flexneri type Xv		2221	2	1	1	4	-2(Glcα1-3)Rhaα1-2(EtN1-P-3)Rhaα1-3Rhaα1-3GlcNAcβ1-		Sh. flexneri type Xv
2501	26	13	9	4	Streptococcus equi sp. hyaluronic acid sodium salt		S. equi sp. hyaluronic acid		2501	64	7	6	2	Streptococcus equi sp. hyaluronic acid sodium salt		S. equi sp. hyaluronic acid		2501	4	1	1	1	Streptococcus equi sp. hyaluronic acid sodium salt		S. equi sp. hyaluronic acid
2502	42	8	6	5	-4(2-O-Su)L-IdoAα1-4(6-O-Su)GlcNSuα1-_-4GlcAβ1-4GlcNAcα1-		Heparin		2502	90	56	20	55	-4(2-O-Su)L-IdoAα1-4(6-O-Su)GlcNSuα1-_-4GlcAβ1-4GlcNAcα1-		Heparin		2502	6	6	4	2	-4(2-O-Su)L-IdoAα1-4(6-O-Su)GlcNSuα1-_-4GlcAβ1-4GlcNAcα1-		Heparin
2601	22	4	2	4	Acetobacter methanolicus LPS		A. methanolicus LPS		2601	52	16	12	6	Acetobacter methanolicus LPS		A. methanolicus LPS		2601	5	5	3	4	Acetobacter methanolicus LPS		A. methanolicus LPS
3001	38	22	13	13	-3Glcβ1-		S. cerevisiae zymozan A		3001	46	26	13	15	-3Glcβ1-		S. cerevisiae zymozan A		3001	9	4	2	1	-3Glcβ1-		S. cerevisiae zymozan A
3002	32	13	10	5	-6Manα1-		Mannan		3002	42	18	6	12	-6Manα1-		Mannan		3002	5	2	2	0	-6Manα1-		Mannan
3301	290	394	259	281	-3Glcβ1-6Glcβ1-		Laminarin		3301	48	13	8	7	-3Glcβ1-6Glcβ1-		Laminarin		3301	548	110	63	70	-3Glcβ1-6Glcβ1-		Laminarin
3302	19	13	7	7	-3Glcβ1-		Laminaran		3302	60	12	3	10	-3Glcβ1-		Laminaran		3302	10	13	6	11	-3Glcβ1-		Laminaran
3401	22	7	2	5	-4Glcβ1-4Glcβ1-3Glcβ1-		bGlucan		3401	38	21	11	12	-4Glcβ1-4Glcβ1-3Glcβ1-		bGlucan		3401	4	4	2	4	-4Glcβ1-4Glcβ1-3Glcβ1-		bGlucan
3501	26	7	3	5	Rha:Ara:Gal:GalA 9:3:79:9, MW 900-2000 kDa		Galactan-1		3501	61	24	13	16	Rha:Ara:Gal:GalA 9:3:79:9, MW 900-2000 kDa		Galactan-1		3501	2	1	1	8	Rha:Ara:Gal:GalA 9:3:79:9, MW 900-2000 kDa		Galactan-1
3502	21	16	9	8	Rha:Ara:Gal:GalA 17:3:62:18, MW 100-400kDa		Galactan-2		3502	53	20	15	8	Rha:Ara:Gal:GalA 17:3:62:18, MW 100-400kDa		Galactan-2		3502	6	7	3	8	Rha:Ara:Gal:GalA 17:3:62:18, MW 100-400kDa		Galactan-2
8001	16	6	3	5	-2)Galα1-3(Fucα1-2)Galβ1-3GalNAcβ1-3GalNAcβ(1-LPS		E. coli O86_B7 LPS		8001	66	52	25	36	-2)Galα1-3(Fucα1-2)Galβ1-3GalNAcβ1-3GalNAcβ(1-LPS		E. coli O86_B7 LPS		8001	8	11	6	9	-2)Galα1-3(Fucα1-2)Galβ1-3GalNAcβ1-3GalNAcβ(1-LPS		E. coli O86_B7 LPS
8002	24	15	10	5	-3Rhaα1-3Rhaα1-2Glcα1-3GlcNAcα1- LPS		E. coli O148 LPS		8002	41	13	5	15	-3Rhaα1-3Rhaα1-2Glcα1-3GlcNAcα1- LPS		E. coli O148 LPS		8002	8	2	2	1	-3Rhaα1-3Rhaα1-2Glcα1-3GlcNAcα1- LPS		E. coli O148 LPS
8003	44	43	24	566	-4(Fucα1-3)GlcNAc6(30%)Acα1-4GlcAα1-3Fucα1-3GlcNAcβ1- LPS		E. coli O168 LPS		8003	48	16	10	9	-4(Fucα1-3)GlcNAc6(30%)Acα1-4GlcAα1-3Fucα1-3GlcNAcβ1- LPS		E. coli O168 LPS		8003	3	1	1	1	-4(Fucα1-3)GlcNAc6(30%)Acα1-4GlcAα1-3Fucα1-3GlcNAcβ1- LPS		E. coli O168 LPS
8004	18	11	4	10	-4(GalNAcβ1-3)Galα1-6Glcβ1-3GalNAcβ1- LPS		E. coli O130 LPS		8004	54	17	9	19	-4(GalNAcβ1-3)Galα1-6Glcβ1-3GalNAcβ1- LPS		E. coli O130 LPS		8004	8	7	4	2	-4(GalNAcβ1-3)Galα1-6Glcβ1-3GalNAcβ1- LPS		E. coli O130 LPS
8005	581	824	543	12320	-2Rib-ol5-P-6Galα1-3FucNAmα1-3(GlcNAcβ1-4)GlcNAcβ1- LPS		E. coli O151 LPS		8005	78	70	36	12354	-2Rib-ol5-P-6Galα1-3FucNAmα1-3(GlcNAcβ1-4)GlcNAcβ1- LPS		E. coli O151 LPS		8005	4	4	3	13796	-2Rib-ol5-P-6Galα1-3FucNAmα1-3(GlcNAcβ1-4)GlcNAcβ1- LPS		E. coli O151 LPS
8006	30	7	4	4	-3(Glcα1-2)Rhaα1-2Rhaα1-2Rhaα1-3(Glcα1-2)Rhaα1- LPS		E. coli O99 LPS		8006	76	7	10	2	-3(Glcα1-2)Rhaα1-2Rhaα1-2Rhaα1-3(Glcα1-2)Rhaα1- LPS		E. coli O99 LPS		8006	8	10	4	7	-3(Glcα1-2)Rhaα1-2Rhaα1-2Rhaα1-3(Glcα1-2)Rhaα1- LPS		E. coli O99 LPS
8007	27	4	2	2	-6Manα1-2(Glcα1-4)Manα1-2(Glcα1-3)Manβ1-3GlcNAcα1- LPS		E. coli O73 LPS		8007	64	18	2	28	-6Manα1-2(Glcα1-4)Manα1-2(Glcα1-3)Manβ1-3GlcNAcα1- LPS		E. coli O73 LPS		8007	3	2	1	3	-6Manα1-2(Glcα1-4)Manα1-2(Glcα1-3)Manβ1-3GlcNAcα1- LPS		E. coli O73 LPS
8008	14	1	1	7	-3Rib-ol5-P-6Galα1-3FucNAmα1-3GlcNAcβ1- LPS		E. coli O118 LPS		8008	54	20	11	13	-3Rib-ol5-P-6Galα1-3FucNAmα1-3GlcNAcβ1- LPS		E. coli O118 LPS		8008	13	4	3	2	-3Rib-ol5-P-6Galα1-3FucNAmα1-3GlcNAcβ1- LPS		E. coli O118 LPS
8009	32	7	1	13	-4(R-Lac2-3Rhap2Acα1-3)Manβ1-4Manα1-3GalNAcβ1- LPS		E. coli O58 LPS		8009	62	27	12	62	-4(R-Lac2-3Rhap2Acα1-3)Manβ1-4Manα1-3GalNAcβ1- LPS		E. coli O58 LPS		8009	4	5	3	4	-4(R-Lac2-3Rhap2Acα1-3)Manβ1-4Manα1-3GalNAcβ1- LPS		E. coli O58 LPS
8010	26	6	1	5	-4(GlcpNAcβ1-3)GalNAcα1-2Glcα1-4L-IdoAα1-3GalNAcβ1- LPS		E. coli O112ab LPS		8010	100	22	18	8	-4(GlcpNAcβ1-3)GalNAcα1-2Glcα1-4L-IdoAα1-3GalNAcβ1- LPS		E. coli O112ab LPS		8010	3	1	1	1	-4(GlcpNAcβ1-3)GalNAcα1-2Glcα1-4L-IdoAα1-3GalNAcβ1- LPS		E. coli O112ab LPS
8011	30	19	8	15	-3(S-Lac2-4)GlcNAcβ1-2Rhaα1-2Rhaα1-3(Glcβ1-2)Rhaα1-3GlcNAcβ1- LPS		E. coli O150 LPS		8011	56	34	26	13	-3(S-Lac2-4)GlcNAcβ1-2Rhaα1-2Rhaα1-3(Glcβ1-2)Rhaα1-3GlcNAcβ1- LPS		E. coli O150 LPS		8011	6	2	2	1	-3(S-Lac2-4)GlcNAcβ1-2Rhaα1-2Rhaα1-3(Glcβ1-2)Rhaα1-3GlcNAcβ1- LPS		E. coli O150 LPS
8012	28	6	2	4	Escherichia coli O40 LPS		E.coli O40 LPS		8012	66	36	11	81	Escherichia coli O40 LPS		E.coli O40 LPS		8012	8	3	1	2	Escherichia coli O40 LPS		E.coli O40 LPS
8013	24	8	5	5	Escherichia coli O49 LPS		E.coli O49 LPS		8013	54	17	7	37	Escherichia coli O49 LPS		E.coli O49 LPS		8013	12	7	6	2	Escherichia coli O49 LPS		E.coli O49 LPS
8014	20	13	6	10	Escherichia coli O81 LPS		E.coli O81 LPS		8014	60	27	16	12	Escherichia coli O81 LPS		E.coli O81 LPS		8014	6	4	3	2	Escherichia coli O81 LPS		E.coli O81 LPS
8015	18	6	3	6	Escherichia coli O52 LPS		E.coli O52 LPS		8015	50	23	12	16	Escherichia coli O52 LPS		E.coli O52 LPS		8015	4	4	2	3	Escherichia coli O52 LPS		E.coli O52 LPS
9001	20	10	8	5	-3Glcβ1-3Glcβ1-3(Glcβ1-6)Glcβ1-		Scleroglucan		9001	68	32	23	18	-3Glcβ1-3Glcβ1-3(Glcβ1-6)Glcβ1-		Scleroglucan		9001	7	7	5	2	-3Glcβ1-3Glcβ1-3(Glcβ1-6)Glcβ1-		Scleroglucan
9002	22	4	2	4	-3Glcβ1-		Curdlan		9002	40	11	2	23	-3Glcβ1-		Curdlan		9002	8	2	2	1	-3Glcβ1-		Curdlan
9003	22	6	3	7	-4GlcN(%)Acβ1-		Chitosan		9003	71	28	14	18	-4GlcN(%)Acβ1-		Chitosan		9003	4	3	1	8	-4GlcN(%)Acβ1-		Chitosan
9004	30	10	6	6	Saccharomyces cerevisiae mannan SIGMA		Mannan		9004	47	6	11	1	Saccharomyces cerevisiae mannan SIGMA		Mannan		9004	2	1	1	2	Saccharomyces cerevisiae mannan SIGMA		Mannan
9005	30	14	6	12	Bakers yeast glucan SIGMA		Glucan		9005	59	18	3	24	Bakers yeast glucan SIGMA		Glucan		9005	4	3	1	15	Bakers yeast glucan SIGMA		Glucan
9006	28	7	6	1	Saccharomyces cerevisiae zymosan A SIGMA		Zymosan A		9006	60	43	15	30	Saccharomyces cerevisiae zymosan A SIGMA		Zymosan A		9006	5	5	2	4	Saccharomyces cerevisiae zymosan A SIGMA		Zymosan A
9007	24	19	9	14	Hyaluronic acid E77-2 KBL6413 17kDa		HyalU(E77-2)		9007	64	10	4	7	Hyaluronic acid E77-2 KBL6413 17kDa		HyalU(E77-2)		9007	10	8	4	8	Hyaluronic acid E77-2 KBL6413 17kDa		HyalU(E77-2)
block b	22	7	6	2	control		control		block b	59	19	9	11	control		control		block b	6	7	4	4	control		control
nospot	25	12	6	9	control		control		nospot	56	21	11	18	control		control		nospot	6	7	5	4	control		control
print b	26	16	10	10	control		control		print b	52	19	9	10	control		control		print b	7	3	2	2	control		control
Str	26512	9469	9276	3816	control		control		Str	23831	9432	10916	5141	control		control		Str	22000	8601	8505	4979	control		control

## Sheet: sorted
10261286_g60_lp80_Alexa 555N.csv	Lectin EclA-C-Cy3									10261288_g60_lp80_A555N.csv	Lectin EclA-Ntag-Cy3									10261395_g60_lp80_A555N.csv	Lectin EclA-Cy3
GalFile,C:\Users\kotarak\Desktop\OSPS011118.gal										GalFile,C:\Users\Biochip\Desktop\OSPS070817.gal										GalFile,C:\Users\kotarak\Desktop\OSPS011118.gal
GID	Median	MAD	25%-quartile	75%-quartile	Structure	Common Name	Short Name			GID	Median	MAD	25%-quartile	75%-quartile	Structure	Common Name	Short Name			GID	Median	MAD	25%-quartile	75%-quartile	Structure	Common Name	Short Name
429	65535	0	0	0	Neu5Acα2-3(6-O-Su)Galβ1-4(Fucα1-3)GlcNAcβ-sp3	6'-O-Su-SiaLex	SiaLeX6'Su			236	27771	824	559	344	GalNAcα1-3(Fucα1-2)Galβ-sp5	Atri	Atri-C8			429	31616	5048	3528	2164	Neu5Acα2-3(6-O-Su)Galβ1-4(Fucα1-3)GlcNAcβ-sp3	6'-O-Su-SiaLex	SiaLeX6'Su
436	46969	17444	9522	12776	4-O-Su-Neu5Acα2-3Galβ1-4(Fucα1-3)(6-O-Su-)GlcNAcβ-sp3		SiaLeX6,4''Su2			159	24611	840	576	326	4-O-Su-Galβ1-4GlcNAcβ-sp3		LN4'Su			236	26288	1571	369	1267	GalNAcα1-3(Fucα1-2)Galβ-sp5	Atri	Atri-C8
1	43958	4486	10413	2060	Fucα-sp3		aF			Str	23831	9432	10916	5141	control		control			159	22968	643	248	454	4-O-Su-Galβ1-4GlcNAcβ-sp3		LN4'Su
73	42422	13681	32981	5496	Fucα1-4GlcNAcβ-sp3	Le	Le			47	20012	1374	2539	842	6-H2PO3Manα-sp3	Man6P	M6P			Str	22000	8601	8505	4979	control		control
236	28971	8778	18607	3127	GalNAcα1-3(Fucα1-2)Galβ-sp5	Atri	Atri-C8			805	16596	913	552	468	GalNAcβ1-4(6-O-Bn)GlcNAcβ-sp3		6'Bn-LacdiNAc			47	19950	839	142	756	6-H2PO3Manα-sp3	Man6P	M6P
60	27456	3652	20804	1043	6-O-Su-Galβ-sp3		bA6Su			855	1102	324	764	152	confidential		confidential			73	16450	8721	13496	5286	Fucα1-4GlcNAcβ-sp3	Le	Le
159	26900	6182	20354	2264	4-O-Su-Galβ1-4GlcNAcβ-sp3		LN4'Su			908	204	41	32	17	Crypted formula, available on request		Crypted formula			805	15280	2380	708	2058	GalNAcβ1-4(6-O-Bn)GlcNAcβ-sp3		6'Bn-LacdiNAc
Str	26512	9469	9276	3816	control		control			1	148	75	36	46	Fucα-sp3		aF			60	14656	2036	3348	1344	6-O-Su-Galβ-sp3		bA6Su
47	21764	5805	16316	2680	6-H2PO3Manα-sp3	Man6P	M6P			82	148	139	85	23663	Galα1-4GlcNAcβ-sp8		aLN-PEG			436	14358	8610	4975	5847	4-O-Su-Neu5Acα2-3Galβ1-4(Fucα1-3)(6-O-Su-)GlcNAcβ-sp3		SiaLeX6,4''Su2
143	19820	14759	8529	10252	Fucα1-2(3-O-Su)Galβ-sp3		Hdi3Su			548	147	76	49	42	Neu5Aα2-6Galβ1-4GlcNAcβ1-3Galβ1-4GlcNAcβ-sp2	Sia6’LN-LN	6'SLN-LN-C2			143	11954	1924	533	1545	Fucα1-2(3-O-Su)Galβ-sp3		Hdi3Su
805	18098	2024	13676	940	GalNAcβ1-4(6-O-Bn)GlcNAcβ-sp3		6'Bn-LacdiNAc			1237	138	36	21	58	-3(R-3HOBut1-4)Qui4Nβ1-4(Galα1-3)Manα1-4Rhaα1-3GlcNAcα-		E. coli O39			1	11570	1167	214	1067	Fucα-sp3		aF
426	17905	1299	1362	265	Neu5Acα2-3Galβ1-3(Fucα1-4)GlcNAcβ-sp3	SiaLea	SiaLeA			90	127	87	53	22818	Galβ1-3GalNAcα-sp7		TF-Ph			426	7945	1941	933	1241	Neu5Acα2-3Galβ1-3(Fucα1-4)GlcNAcβ-sp3	SiaLea	SiaLeA
227	14732	937	803	204	Galα1-3(Fucα1-2)Galβ-sp5	Btri	Btri-C8			2008	127	122	65	15990	-2Ribfβ1-4GalAα1-3GlcNAcα1-2(Galfb1-3)Rhaα1-2Rhaα1-2Ribfβ1-4GalAα1-		Sh. boydii type 2			227	7242	783	506	340	Galα1-3(Fucα1-2)Galβ-sp5	Btri	Btri-C8
58	12377	14631	9297	5559	Fucβ-sp3		bF			2204	123	113	55	16363	-2Rhaα1-2Rhaα1-3Rha2Acα1-3GlcNAcβ1-		Sh. flexneri type 3b			58	3598	5317	2812	4242	Fucβ-sp3		bF
71	6010	3676	1740	5813	Fucα1-2Galβ-sp3	Hdi	Hdi			429	117	21	19	3	Neu5Acα2-3(6-O-Su)Galβ1-4(Fucα1-3)GlcNAcβ-sp3	6'-O-Su-SiaLex	SiaLeX6'Su			1804	3244	277	18	264	-3GlcNAcβ1-3(Qui3NAc2(65%)Ac4Acα1-2)Rhaβ1-4Rhaα1-4GlcAβ1-		P. vulgaris O22
232	4718	2139	3660	1052	Galβ1-4GlcNAcβ1-6GalNAcα-sp3		LN6Tn			907	110	27	13	33	Crypted formula, available on request		Crypted formula			71	3078	1266	1142	183	Fucα1-2Galβ-sp3	Hdi	Hdi
41	3568	1792	2678	260	6-O-Su-GalNAcα-sp3		aAN6Su			65	106	93	54	22679	4-O-Su-GalNAcα-sp3		Tn4Su			232	1897	519	343	281	Galβ1-4GlcNAcβ1-6GalNAcα-sp3		LN6Tn
1804	3100	4202	2796	2478	-3GlcNAcβ1-3(Qui3NAc2(65%)Ac4Acα1-2)Rhaβ1-4Rhaα1-4GlcAβ1-		P. vulgaris O22			911	106	41	26	18	N-C5-indazole-3-CONH-PEG-NH2 (AcOH salt)		NC5-indazole			233	1158	884	876	442	Galβ1-3(Fucα1-4)GlcNAcβ-sp3	Lea	LeA
233	1670	772	1236	305	Galβ1-3(Fucα1-4)GlcNAcβ-sp3	Lea	LeA			537	105	93	52	884	Neu5Aα2-3Galβ1-4GlcNAcβ1-3Galβ1-4Glcβ-sp4	LSTd	LSTd			41	1130	229	155	148	6-O-Su-GalNAcα-sp3		aAN6Su
1226	1260	165	312	81	-4(Fucα1-3)GlcNAc6(30%)Acα1-4GlcAα1-3Fucα1-3GlcNAcβ1-		E. coli O168			34	102	70	35	186	L-Glcβ-sp4		L-bG-Gly			435	729	299	566	107	Neu5Acα2-3Galβ1-4(2-O-Su-Fucα1-3)(6-O-Su-)GlcNAcβ-sp3		SiaLeX6,2'''Su2
265	1073	213	808	96	Galb1-3Galb1-4GlcNAcb-sp3		Ab3'LN			404	101	59	27	39	GalNAcα1-3Galβ1-4(Fucα1-3)GlcNAcβ-sp3	αGalNAcLex	ANaLeX			265	688	64	18	48	Galb1-3Galb1-4GlcNAcb-sp3		Ab3'LN
288	830	243	597	18	3-O-Su-Galβ1-4(Fucα1-3)GlcNAcβ-sp3	3'-O-Su-Lex	3'SuLeX			914	100	56	32	29	APPATSGPAPRTDPASTVGHAP-sp12		P22			316	640	174	496	105	Fucα1-2(6-Su)Galβ1-4GlcNAcβ-sp3		6'SuHtype2
316	698	286	526	87	Fucα1-2(6-Su)Galβ1-4GlcNAcβ-sp3		6'SuHtype2			8010	100	22	18	8	-4(GlcpNAcβ1-3)GalNAcα1-2Glcα1-4L-IdoAα1-3GalNAcβ1- LPS		E. coli O112ab LPS			428	598	305	470	167	Neu5Acα2-3Galβ1-4(Fucα1-3)(6-O-Su-)GlcNAcβ-sp3	6-O-Su-SiaLex	SiaLeX6Su
216	630	133	94	56	Fucα1-2Galβ1-4GlcNAcβ-sp3	H (type 2)	Htype2			406	98	37	21	56	GalNAcα1-3(Fucα1-2)Galα1-3GalNAcβ-sp3		Atria3AN			288	565	44	413	19	3-O-Su-Galβ1-4(Fucα1-3)GlcNAcβ-sp3	3'-O-Su-Lex	3'SuLeX
8005	581	824	543	12320	-2Rib-ol5-P-6Galα1-3FucNAmα1-3(GlcNAcβ1-4)GlcNAcβ1- LPS		E. coli O151 LPS			1618	98	87	56	127	-6GlcNAcα1-3Galβ1-3GalNAcα1-		P. mirabilis OE			3301	548	110	63	70	-3Glcβ1-6Glcβ1-		Laminarin
435	556	115	409	46	Neu5Acα2-3Galβ1-4(2-O-Su-Fucα1-3)(6-O-Su-)GlcNAcβ-sp3		SiaLeX6,2'''Su2			2	97	35	17	134	Galα-sp3		aA			219	498	170	382	58	Fucα1-2Galβ1-4Glcβ-sp4	H (type 6)	Htype6
428	532	250	395	72	Neu5Acα2-3Galβ1-4(Fucα1-3)(6-O-Su-)GlcNAcβ-sp3	6-O-Su-SiaLex	SiaLeX6Su			232	97	17	5	15	Galβ1-4GlcNAcβ1-6GalNAcα-sp3		LN6Tn			1226	472	101	56	52	-4(Fucα1-3)GlcNAc6(30%)Acα1-4GlcAα1-3Fucα1-3GlcNAcβ1-		E. coli O168
219	528	664	373	304	Fucα1-2Galβ1-4Glcβ-sp4	H (type 6)	Htype6			237	94	64	26	21732	GalNHα1-3(Fucα1-2)Galβ-OCH2CH2CH2NHAc		ABtri			371	380	42	34	13	Fucα1-2Galβ1-3(Fucα1-4)GlcNAcβ-sp3	Leb	LeB
365	451	53	21	33	Galα1-4(Fucα1-2)Galβ1-4GlcNAcβ-sp3		Aa4'(Fa2')LN			337	94	21	13	10	GalNAcα1-4Galβ1-4GlcNAcβ-sp3		ANa4'LN			243	332	64	6	67	GlcNAcα1-3Galβ1-4GlcNAcβ-sp3		GNa3'LN
243	390	510	297	295	GlcNAcα1-3Galβ1-4GlcNAcβ-sp3		GNa3'LN			405	90	24	16	14	Galα1-3(Fucα1-2)Galα1-4GlcNAcβ-sp3		Btria4GN			216	256	85	60	38	Fucα1-2Galβ1-4GlcNAcβ-sp3	H (type 2)	Htype2
371	388	64	38	43	Fucα1-2Galβ1-3(Fucα1-4)GlcNAcβ-sp3	Leb	LeB			2502	90	56	20	55	-4(2-O-Su)L-IdoAα1-4(6-O-Su)GlcNSuα1-_-4GlcAβ1-4GlcNAcα1-		Heparin			404	166	103	33	76	GalNAcα1-3Galβ1-4(Fucα1-3)GlcNAcβ-sp3	αGalNAcLex	ANaLeX
235	374	80	185	16	GalNAcα1-3(Fucα1-2)Galβ-sp3	Atri	Atri			22	89	29	17	13	GlcNAcβ-sp4		GN-Gly			365	161	26	11	19	Galα1-4(Fucα1-2)Galβ1-4GlcNAcβ-sp3		Aa4'(Fa2')LN
3301	290	394	259	281	-3Glcβ1-6Glcβ1-		Laminarin			172	88	16	21	6	Neu5Acα2-6GalNAcα-sp3	SiaTn	SiaTn			235	146	30	16	17	GalNAcα1-3(Fucα1-2)Galβ-sp3	Atri	Atri
237	266	36	14	22382	GalNHα1-3(Fucα1-2)Galβ-OCH2CH2CH2NHAc		ABtri			310	87	27	15	13	Neu5Acα2-3Galβ1-4GlcNAcβ-O(CH2)3NH-amide-Neu5Acα2-3Galβ1-4GlcNAcβ-sp3		(3'SLN)2			1237	101	125	79	105	-3(R-3HOBut1-4)Qui4Nβ1-4(Galα1-3)Manα1-4Rhaα1-3GlcNAcα-		E. coli O39
2104	236	73	119	44	-3GlcNAcα1-3(Fuc3Ac4Acα1-4)GlcNAcα1-4GlcAα1-3Fucα1-		Sh. dysenteriae type 4			150	86	13	4	10	3-O-Su-Galβ1-3GalNAcα-sp3		TF3'Su			237	88	70	33	18338	GalNHα1-3(Fucα1-2)Galβ-OCH2CH2CH2NHAc		ABtri
855	233	316	206	223	confidential		confidential			191	86	16	13	5	6-P-Galβ1-4GlcNAcβ-sp2		LN6'P			509	76	103	67	68	Galβ1-3GalNAcβ1-4(Neu5Acα2-3)Galβ1-4Glcβ-sp4	GM1	GM1
404	231	19	151	2	GalNAcα1-3Galβ1-4(Fucα1-3)GlcNAcβ-sp3	αGalNAcLex	ANaLeX			205	86	24	18	6	Neu5Acα2-6GalNAcβ-sp3		6SiaANb			440	72	19	30	12	Neu5Acβ2-6(Fucα1-2)Galβ1-4GlcNAcβ-sp		bSia6'Htype2
369	191	44	123	24	GalNAcα1-4(Fucα1-2)Galβ1-4GlcNAcβ-sp3		ANa4'(Fa2')LN			328	86	15	13	7	Neu5Acα2-3Galβ1-4Glcβ-sp4-Phe		3'SL-Phe			2104	70	12	38	8	-3GlcNAcα1-3(Fuc3Ac4Acα1-4)GlcNAcα1-4GlcAα1-3Fucα1-		Sh. dysenteriae type 4
440	190	49	17	32	Neu5Acβ2-6(Fucα1-2)Galβ1-4GlcNAcβ-sp		bSia6'Htype2			362	86	33	27	8	Galα1-3(Fucα1-2)Galβ1-3GalNAcα-sp3	B (type 3)	Btype3			423	68	97	62	66	Neu5Acα2-3Galβ1-4(Fucα1-3)GlcNAcβ-sp3	SiaLex	SiaLeX
509	184	125	123	78	Galβ1-3GalNAcβ1-4(Neu5Acα2-3)Galβ1-4Glcβ-sp4	GM1	GM1			1307	86	30	24	14	-4(D-GroA1NH2(2-P-3))GalNAcβ1-4Galβ1-3FucNAc4Nβ1-		P. alcalifaciens O22			2007	64	91	59	66	-3Rhaβ1-4Rhaα1-2Rhaα1-2GalAα1-3GalNAcα1-		Sh. boydii type 18
234	164	28	25	5	Galβ1-4(Fucα1-3)GlcNAcβ-sp3	Lex	LeX			199	84	30	14	20	4,6-O-Su2-GalNAcβ1-4-(3-O-Ac)GlcNAcβ-sp3		3Ac-LacdiNAc4',6'Su2			406	46	33	27	8	GalNAcα1-3(Fucα1-2)Galα1-3GalNAcβ-sp3		Atria3AN
277	128	62	27	41	GalNGcα1-3(Fucα1-2)Galβ-sp3		NGcAtri			1610	84	57	33	29	-3LQuiNAcα1-3GlcNAcα1-6(S-Lac-1-3)GlcNAcα1-		P. mirabilis O31			234	43	29	15	21	Galβ1-4(Fucα1-3)GlcNAcβ-sp3	Lex	LeX
239	124	15	37	8	GalNAcβ1-3(Fucα1-2)Galβ-sp3		Fa2(ANb3)A			1703	84	34	18	18	-4(Glcα1-2)GlcA3Acβ1-3GlcNAcα1-2(R-3HOBut1-3)Fuc3Nβ1-6Glc4Acα1-		P. penneri 17			277	38	14	13	3	GalNGcα1-3(Fucα1-2)Galβ-sp3		NGcAtri
406	124	16	8	11	GalNAcα1-3(Fucα1-2)Galα1-3GalNAcβ-sp3		Atria3AN			1704	84	36	24	16	-6GlcNAc3(S-Lac)α1-3LQuiNAcα1-3GlcNAcα1-		P. penneri 28			239	32	24	10	17	GalNAcβ1-3(Fucα1-2)Galβ-sp3		Fa2(ANb3)A
364	122	64	70	22	Galα1-3Galβ1-4(Fucα1-3)GlcNAcβ-sp3	αGalLex	aGalLeX			29	83	27	17	18	Fucβ-sp4		bF			364	31	43	24	23	Galα1-3Galβ1-4(Fucα1-3)GlcNAcβ-sp3	αGalLex	aGalLeX
230	121	17	10	8	Fucβ1-2Galβ1-3GlcNAcβ-sp3		Fb2'LeC			215	83	17	21	7	Fucα1-2Galβ1-3GlcNAcβ-sp3	Led, H (type 1)	LeD			369	28	23	18	14	GalNAcα1-4(Fucα1-2)Galβ1-4GlcNAcβ-sp3		ANa4'(Fa2')LN
273	73	22	14	14	Fucβ1-2Galβ1-4GlcNAcβ-sp3		Fb2LN			26	82	19	10	79	Rhaβ-sp4		bR			482	27	16	7	10	Galα1-3(Fucα1-2)Galβ1-3(Fucα1-4)GlcNAcβ-sp3	BLeb	BLeB
482	71	32	10	39	Galα1-3(Fucα1-2)Galβ1-3(Fucα1-4)GlcNAcβ-sp3	BLeb	BLeB			233	82	13	21	4	Galβ1-3(Fucα1-4)GlcNAcβ-sp3	Lea	LeA			405	26	34	17	144	Galα1-3(Fucα1-2)Galα1-4GlcNAcβ-sp3		Btria4GN
360	68	23	11	12	Galα1-3(Fucα1-2)Galβ1-4GlcNAcβ-sp3	B (type 2)	Btype2			335	82	23	17	9	Neu5Acα2-3Galβ1-3-(6-O-Su)GlcNAcβ-sp3		3'SiaLeC6Su			908	22	7	6	2	Crypted formula, available on request		Crypted formula
541	68	21	35	12	Galβ1-4(Fucα1-3)GlcNAcβ1-6(Fucα1-2Galβ1-3GlcNAcβ1-3)Galβ1-4Glcβ-sp4	DFLNH (a)	DFLNH (a)			365	82	13	17	5	Galα1-4(Fucα1-2)Galβ1-4GlcNAcβ-sp3		Aa4'(Fa2')LN			171	20	17	10	13428	Neu5Acα2-3GalNAcα-sp3		3-SiaTn
1237	64	41	14	226	-3(R-3HOBut1-4)Qui4Nβ1-4(Galα1-3)Manα1-4Rhaα1-3GlcNAcα-		E. coli O39			395	82	44	32	24	GlcNAcβ1-6(GlcNAcβ1-3)Galβ1-4GlcNAcβ-sp2	Tk	Tk			44	19	13	8	6	GlcAα-sp3	α-glucuronic acid	aGU
281	60	14	5	10	Fucα1-2Galβ1-3GalNAcβ-sp3	H type4	Htype4			1019	82	27	22	9	-2Glcα1-6Glcα1-4(GlcNAcβ1-3)Galα1-3GlcNAcβ1-		S. enterica O44			145	18	13	10	8	Galβ1-3(6-O-Su)GlcNAcβ-sp3		LeC6Su
359	60	26	38	15	Galα1-3(Fucα1-2)Galβ1-3GlcNAcβ-sp3	B (type 1)	Btype1			25	80	24	26	4	GalNAcβ-sp10		bAN-PEG2			432	18	13	10	6	Neu5Acα2-3Galβ1-4(3-O-Su-Fucα1-3)GlcNAcβ-sp3		SiaLeX3'''Su
916	60	6	4	3	APPAT(SiaTn)SGPAPRTDPASTVGHAP-PEG3-EDAGVPLSVTRVFSGYAFES-PEG3-NH- Ethoxy-cyclobutene-1,2-dione		GP42-SiaTn-dione			131	80	19	16	6	(6-O-Bn-Galβ1)-3(6-O-Bn)GlcNAcβ-sp3		Bn2LeC			278	17	18	8	42	GalNAcα1-3GalNAcβ1-3Galβ-sp3	Fs-3	Fs-3
405	57	24	10	1045	Galα1-3(Fucα1-2)Galα1-4GlcNAcβ-sp3		Btria4GN			200	80	39	22	21	4-O-Su-GalNAcβ1-4GlcNAcβ-sp3		LacdiNAc4'Su			370	17	11	9	3	GalNAcβ1-3(Fucα1-2)Galβ1-4GlcNAcβ-sp3		ANb3'(Fa2')LN
215	56	14	8	10	Fucα1-2Galβ1-3GlcNAcβ-sp3	Led, H (type 1)	LeD			221	80	29	29	19	Galα1-3Galβ1-4Glcβ-sp4		Aa3'Lac-Gly			201	16	4	5	2	3,4-O-Su2-GalNAcβ1-4-GlcNAcβ-sp3		LacdiNAc3',4'Su2
361	54	21	11	11	Galα1-3(Fucα1-2)Galβ1-4GlcNAcβ-sp2	B (type 2)	Btype2-C2			256	80	25	12	14	GlcNAcβ1-6(GlcNAcβ1-4)GalNAcα-sp3		GN2-4,6Tn			431	16	21	12	200	Neu5Acα2-3Galβ1-4(2-O-Su-Fucα1-3)GlcNAcβ-sp3		SiaLeX2'''Su
908	54	32	10	24	Crypted formula, available on request		Crypted formula			402	80	18	16	2	GalNAcα1-3(Fucα1-2)Galα1-4GlcNAcβ-sp3		Atria4GN			506	16	10	7	5	Arafβ1-2Arafα1-5(Arafβ1-2Arafα1-3)Arafα1-5Arafα-O(CH2)2NHCOCH2(OCH2CH2)6NH2		Araf6
402	53	10	7	5	GalNAcα1-3(Fucα1-2)Galα1-4GlcNAcβ-sp3		Atria4GN			916	80	5	3	4	APPAT(SiaTn)SGPAPRTDPASTVGHAP-PEG3-EDAGVPLSVTRVFSGYAFES-PEG3-NH- Ethoxy-cyclobutene-1,2-dione		GP42-SiaTn-dione			230	15	6	3	3	Fucβ1-2Galβ1-3GlcNAcβ-sp3		Fb2'LeC
145	50	19	4	17	Galβ1-3(6-O-Su)GlcNAcβ-sp3		LeC6Su			920	80	33	18	94	Crypted formula, available on request		Crypted formula			502	15	6	2	5	(Glcα1-6)6β-sp4	maltohexaose	(Ga6)6b
911	46	21	15	10	N-C5-indazole-3-CONH-PEG-NH2 (AcOH salt)		NC5-indazole			1305	80	55	31	29	Providencia rustigianii O11 capsular polysaccharide		P. rustigianii O11 CPS			52	14	10	4	23166	Neu5Gcα-sp3		aNeu5Gc
16	44	11	7	5	Manα-sp3		aM			342	79	19	38	11	Neu5Acα2-3(6-O-Su)Galβ1-3GalNAcα-sp3		6'Su3'SiaTF			192	14	7	4	4	GalNAcβ1-4(6-O-Su)GlcNAcβ-sp3		LacdiNAc6Su
24	44	7	3	4	GlcNAcα-sp3		GNa			4	78	13	5	9	GalNAcα1-OSer	Tn-Ser	TnSer			420	14	5	3	3	4-O-SuGalβ1-4GlcNAcβ1-3Galβ1-4GlcNAcβ-sp3		(4'SuLN)3'LN
87	44	39	18	23	Galβ1-3Galβ-sp3		Ab3A			15	78	24	23	9	HOCH2(HOCH)4CH2NH2	aminoglucitol	glucitol			538	14	11	7	6	Galβ1-4(Fucα1-3)GlcNAcβ1-6(Galβ1-3GlcNAcβ1-3)Galβ1-4Glcβ-sp4	MFLNH III	MFLNH III
158	44	17	14	3	4-O-Su-Galβ1-4GlcNAcβ-sp2		LN4'Su-C2			46	78	32	26	8	6-H2PO3Glcβ-sp4	Glc6P	G6P			827	14	12	9	6	Glcβ1-3GalNAcβ-sp3		Gb3ANb
258	44	39	16	26	Manα1-6(Manα1-3)Manβ-sp4	Man3	(Ma)3b			143	78	20	7	15	Fucα1-2(3-O-Su)Galβ-sp3		Hdi3Su			1302	14	9	7	4	Providencia alcalifaciens O3_2 capsular polysaccharide		P. alcalifaciens O3 CPS
2220	44	36	16	14478	-2(EtN1-P-3)Rhaα1-2(20%EtN1-P-3)Rhaα1-3Rhaα1-3GlcNAc6(45%)Acβ1-		Sh. flexneri type Yv			314	78	24	25	11	9-O-Su-Neu5Aca2-3Galb1-4GlcNAcb-sp3		3'SLN9''Su			1706	14	6	5	2	-6(S-Lac2-3)GlcNAcβ1-3Galα1-3GlcNAc6Acβ1-		P. penneri 40
8003	44	43	24	566	-4(Fucα1-3)GlcNAc6(30%)Acα1-4GlcAα1-3Fucα1-3GlcNAcβ1- LPS		E. coli O168 LPS			326	78	19	18	3	Neu5Acα2-3Galβ1-4Glcβ-sp4-Ile		3'SL-Ile			2215	14	8	4	6	-2(EtN1-P-3)Rhaα1-2Rhaα1-3Rhaα1-3(Glcα1-6)GlcNAcβ1-		Sh. flexneri 4av
84	42	15	14	8	Galβ1-2Galβ-sp3		Ab2A			1252	78	4	24	3	-3(Galfα1-2Rhaα1-4)Galβ1-4Glcα1-4GlcAα1-3GalNAcβ1-		E. coli O140			48	13	11	5	19083	Neu5Acα-sp3		Sia
171	42	24	12	20167	Neu5Acα2-3GalNAcα-sp3		3-SiaTn			8005	78	70	36	12354	-2Rib-ol5-P-6Galα1-3FucNAmα1-3(GlcNAcβ1-4)GlcNAcβ1- LPS		E. coli O151 LPS			86	13	9	8	3	Galβ1-3GlcNAcβ-sp2	Lec	LeC-C2
183	42	13	8	8	4,6-O-Su2-Galβ1-4GlcNAcβ-sp2		LN4'6'Su2-C2			32	77	24	19	8	GalNGcβ-sp3		bANGc			103	13	6	4	4	GalNAcα1-3GalNAcα-sp3	core 5	core5
538	42	16	12	8	Galβ1-4(Fucα1-3)GlcNAcβ1-6(Galβ1-3GlcNAcβ1-3)Galβ1-4Glcβ-sp4	MFLNH III	MFLNH III			168	77	21	11	17	GlcNAcβ1-4Mur-L-Ala-D-i-Gln-Lys	GMDP-Lys	GMDPLys			304	13	9	7	3	Neu5Gcα2-6Galβ1-4GlcNAcβ-sp3		6'SLN(Gc)
907	42	13	10	5	Crypted formula, available on request		Crypted formula			317	77	26	27	14	Neu5Aca2-3Galb1-3-(6-O-Su)GalNAca-sp3		3'SiaTF6Su			368	13	7	5	4	GalNAcα1-3(Fucα1-2)Galβ1-4GlcNAcβ-sp3	A (type 2)	Atype2
2502	42	8	6	5	-4(2-O-Su)L-IdoAα1-4(6-O-Su)GlcNSuα1-_-4GlcAβ1-4GlcNAcα1-		Heparin			164	76	28	8	24	GlcAβ1-3GlcNAcβ-sp3		GUb3GN			410	13	9	7	3	Galβ1-3GlcNAcα1-3Galβ1-3GlcNAcβ-sp3		LeCa3'LeC
189	41	16	7	11	3,6-O-Su2-Galβ1-4(6-O-Su)GlcNAcβ-sp2		LN3'66'Su3			179	76	19	6	14	6-O-Su-Galβ1-3(6-O-Su)GlcNAcβ-sp2		LeC6,6'Su2			425	13	7	7	1	Neu5Acα2-3Galβ1-4(Fucβ1-3)GlcNAcβ-sp3		bF-SiaLeX
408	41	13	15	2	GlcNAcβ1-4(GlcNAcβ1-3)Galβ1-4GlcNAcβ-sp3	GlcNAc2-3,4LacNAc	GN2-3',4'LN-C3			187	76	47	24	24	Neu5Acα2-8Neu5Acα2-sp9	(Sia)2	(Sia)2Bn			626	13	17	9	9	(Sia2-6A-GN-M)2-3,6-M-GN-GN-NH2-ol		11-OS-ol
483	41	8	5	5	Galα1-3(Fucα1-2)Galβ1-4(Fucα1-3)GlcNAcβ-sp3	BLey	BLeY			401	76	20	11	13	Galβ1-3GlcNAcβ1-3Galβ1-3GlcNAcβ-sp3		LeC3'LeC			907	13	10	7	5	Crypted formula, available on request		Crypted formula
1006	41	21	14	10	-4(Fucα1-3)GalNAcα1-6Man2(20%)Ac3(40%)Ac4(20%)Acα1-3Fucα1-3(Glcβ1-4)Galβ1-		S. enterica O16			922	76	30	18	14	Crypted formula, available on request		Crypted formula			1208	13	3	1	1	-4(R-Lac2-3Rhap2Acα1-3)Manβ1-4Manα1-3GalNAcβ1-		E. coli O58
2216	41	30	14	174	Shigella flexneri type 5c		Sh. flexneri type 5c			1202	76	25	2	66	-2Galβ1-3FucNAcα1-3GlcNAcβ1-		E. coli O15			2004	13	10	7	3	-4(GlcNAcβ1-3)GalNAcα1-4Glcα1-4L-IdoAα1-3GalNAcβ1-		Sh. boydii type 15
122	40	14	8	9	Manα1-6Manβ-sp4		Ma6M			1204	76	24	20	8	-2(S-3HOBut1-4)Qui4Nα1-4GalNAcβ1-4Rhaα1-3GlcNAc6(30%)Acβ1-		E. coli O49			8008	13	4	3	2	-3Rib-ol5-P-6Galα1-3FucNAmα1-3GlcNAcβ1- LPS		E. coli O118 LPS
181	40	18	11	7	3,4-O-Su2-Galβ1-4GlcNAcβ-sp3		LN3'4'Su2			1238	76	16	24	8	-3Galα1-3(GlcAb1-4)Fucα1-4GlcNAcβ1-3Fucα1-3GlcNAcβ1-		E. coli O41			8	12	16	8	1011	Glcβ-sp2		bG-C2
202	40	3	1	14	6-O-Su-GalNAcβ1-4(6-O-Su)GlcNAcβ-sp3		LacdiNAc6,6'Su2			8006	76	7	10	2	-3(Glcα1-2)Rhaα1-2Rhaα1-2Rhaα1-3(Glcα1-2)Rhaα1- LPS		E. coli O99 LPS			24	12	9	5	6	GlcNAcα-sp3		GNa
292	40	7	6	4	Neu5Acα2-3Galβ1-3GalNAcα-sp3		Sia3'TF			73	75	29	12	97	Fucα1-4GlcNAcβ-sp3	Le	Le			53	12	1	1	0	Neu5Gcβ-sp3		bSia5Gc
1013	40	10	10	5	-4Manα1-2Manα1-2Manβ1-3GalNAcα1-		S. enterica O18			151	75	50	20	22725	6-O-Su-Galβ1-3GalNAcα-sp3		TF6'Su			66	12	7	4	5	4-O-Su-GalNAcβ-sp3		bAN4Su
1249	40	7	10	2	Escherichia coli O102		E. coli O102			219	75	32	20	23	Fucα1-2Galβ1-4Glcβ-sp4	H (type 6)	Htype6			96	12	10	3	19482	Galβ1-4GlcNAcβ-sp2	N-acetyllactosamine, LN	LN-C2
1252	40	9	8	2	-3(Galfα1-2Rhaα1-4)Galβ1-4Glcα1-4GlcAα1-3GalNAcβ1-		E. coli O140			272	75	30	18	16	Neu5Acα2-3Galβ1-4Glcβ-sp4-Cit		3'SL-Cit			97	12	10	8	4	Galβ1-4GlcNAcβ-sp3	N-acetyllactosamine, LN	LN
1416	40	7	14	4	-2Rhaα1-3FucNAcα1-3FucNAcα1-3DFucNAcα1-		P. aerginosa O4ac			334	75	20	14	10	Neu5Gcα2-3Galβ1-4-(6-O-Su)GlcNAcβ-sp3		3'SLN(Gc)6Su			132	12	4	1	4	Galβ1-3GalNAcα-sp5	TF	TF-С8
2009	40	17	16	1	-3(GlcAβ1-4)Galα1-6Manα1-2Manα1-3GalNAcβ1-		Sh. boydii type 6			17	74	16	11	5	Manα-sp4		aM-Gly			197	12	7	4	5	3,6-O-Su2-GalNAcβ1-4-GlcNAcβ-sp3		LacdiNAc3',6'Su2
2011	40	7	6	2	-3GalNAcα1-4GlcAβ1-3GlcNAcβ1-2GalAβ1-		Sh. boydii type 8			24	74	12	6	6	GlcNAcα-sp3		GNa			222	12	4	3	2	Galα1-3Galβ1-4GlcNAcβ-sp3	Galili (tri)	Galili3
104	39	27	13	23	GalNAcβ1-3Galβ-sp3		ANb3A			58	74	8	13	4	Fucβ-sp3		bF			249	12	5	4	2	GlcNAcβ1-3Galβ1-4GlcNAcβ-sp2		GN3'LN-C2
822	39	8	7	3	GalNAcα1-4Galβ-sp3		ANa4A			95	74	12	8	6	Galβ1-4GlcNAcβ-OCH2CH2NH(Et)		LN-C2Et			389	12	10	6	6	GalNAcβ1-3Galα1-4Galβ1-4Glcβ-sp3	Gb4, P	Gb4
1218	39	5	3	3	-3(S-3HOBut1-2DAla1-4)Qui4Nb1-6GlcNAcα1-3LQuiNAcα1-3GlcNAc6(30%)Acα1-		E. coli O123			149	74	8	5	5	GlсNAcβ1-4(6-O-Su)GlcNAcβ-sp2		Ch2-6Su			483	12	17	8	9	Galα1-3(Fucα1-2)Galβ1-4(Fucα1-3)GlcNAcβ-sp3	BLey	BLeY
1240	39	9	12	3	Escherichia coli O62		E. coli O62			196	74	16	15	4	3-O-Su-GalNAcβ1-4(3-O-Su)-GlcNAcβ-sp3		LacdiNAc3,3'Su2			541	12	4	5	3	Galβ1-4(Fucα1-3)GlcNAcβ1-6(Fucα1-2Galβ1-3GlcNAcβ1-3)Galβ1-4Glcβ-sp4	DFLNH (a)	DFLNH (a)
1901	39	13	7	432	Acinetobacter baumannii LUH5534		A.baumannii LUH5534			276	74	16	8	10	GlcNAcβ1-4Galβ1-4GlcNAcβ-sp3		GN4'LN-C3			823	12	12	8	6	GalNAcβ1-4Galβ-sp3		ANb4A
2209	39	8	3	5	-2Rha3(%)Ac4(%)Acα1-2Rhaα1-4GalAb1-3GalNAcβ1-		Sh. flexneri type 6			322	74	30	16	20	(Neu5Acα2-8)3β-sp3		(Sia)3b			855	12	10	5	6	confidential		confidential
11	38	8	14	4	GlcNAcβ-sp2		GN-C2			330	74	38	23	19	Neu5Acα2-3Galβ1-4Glcβ-sp4-Val		3'SL-Val			906	12	4	2	2	Crypted formula, available on request		Crypted formula
18	38	14	9	7	Manβ-sp4		bM			331	74	21	12	11	Neu5Gcα2-3Galβ1-3GlcNAcβ-sp3		3'SiaLeC(Gc)			918	12	4	3	2	APPAT(Tn)SGPAPR(Tn)TDPASTVGHAP-PEG3-K-PEG3-TALVVDDGVLNEENV-PEG3-NH- Ethoxy-cyclobutene-1,2-dione		GP38-(Tn)2-dione
62	38	16	15	3	GlcAβ-sp2		bGN-C2			397	74	17	7	12	Galβ1-3GlcN(Fm)β1-3Galβ1-4GlcNAcβ-sp3		LeC(Fm)b3'LN			1228	12	11	6	12	-2)Galα1-3(Fucα1-2)Galβ1-3GalNAcβ1-3GalNAcβ(1-		E. coli O86_B7
132	38	16	10	6	Galβ1-3GalNAcα-sp5	TF	TF-С8			437	74	24	17	14	GalNAcα1-3(Fucα1-2)Galβ1-3GalNAcβ-sp3	A(type 4)	A(type 4)			1230	12	10	8	4	Escherichia coli O10a10b		E. coli O10a10b
174	38	7	2	5	Neu5Gcα2-6GalNAcα-sp3		Neu5GcTn			1407	74	19	10	13	-2Ribfβ1-3GalNAcα1-		P. aerginosa O15			1412	12	11	5	8	-4LGulNAc3NAmAα1-4ManNAc3NAcAβ1-3DFucNAc4Acα1-		P. aerginosa O2adf
366	38	16	7	15	GalNAcα1-3(Fucα1-2)Galβ1-3GlcNAcβ-sp3	A (type 1)	Atype1			1417	74	25	16	11	-2Rhaα1-4GalNAcA3Acα1-4GalNFoAα1-3QuiNAcα1-		P. aerginosa O6(F1)			1805	12	13	8	428	-4GalNAcβ1-3GlcNAcβ1-2(R-Lac1-3Glcα1-3)Rhaα1-2Ribfβ1-		P. vulgaris O25
367	38	27	14	14	GalNAca1-3(Fuca1-2)Galb1-4GlcNAcb-sp2		Atype2-C2			1418	74	31	13	25	-3R-3HOBut1-7Pse4Ac5Acβ2-4DFucNAcα1-3QuiNAcβ1-		P. aerginosa O9ad			8013	12	7	6	2	Escherichia coli O49 LPS		E.coli O49 LPS
397	38	10	6	5	Galβ1-3GlcN(Fm)β1-3Galβ1-4GlcNAcβ-sp3		LeC(Fm)b3'LN			1702	74	33	18	22	-3(Glcβ1-3GlcNAc4(S-Lac)b1-2)Rhaα1-2Rhaα1-2Gal6Acα1-3GlcNAcβ1-		P. penneri 113			32	11	6	4	6	GalNGcβ-sp3		bANGc
542	38	21	13	12	Galβ1-3GlcNAcβ1-3Galβ1-4(Fucα1-3)GlcNAcβ1-6(Galβ1-3GlcNAcβ1-3)Galβ1-4Glcβ-sp4	MF(1-3)iLNO	MF(1-3)iLNO			2106	74	19	8	11	-4GlcAβ1-3GalNAcβ1-3(GlcNAcβ1-4Glcβ1-4)GalNAcβ1-		Sh. dysenteriae type 8			99	11	8	6	4	Galβ1-4GlcNAcβ-sp8	N-acetyllactosamine, LN	LN-PEG
632	38	26	18	9	(GlcAβ1-3GlcNAcβ1-4)13-NH(p-C6H4)CH2CH2NH2	hyaluronic acid	HyalU13-ol			79	73	14	7	25	Galα1-3GalNAcα-sp7		Taa-Ph			147	11	7	5	3	Galβ1-4(6-O-Su)GlcNAcβ-sp3		LN6Su
850	38	9	12	4	Galβ1-3(6-O-Su)GalNAcα-sp3		6SuTF			396	73	12	8	5	(GlcNAcβ1)3-3,4,6-GalNAcα-sp3		GN3-3,4,6Tn			180	11	4	1	4	6-O-Su-Galβ1-4(6-O-Su)GlcNAcβ-sp2		LN66'Su2
931	38	15	11	8	CMG2 diamine, 2Na-salt		CMG2			503	73	37	29	9	(GlcNAcβ1-4)6-sp4	chitohexaose	Ch6			188	11	8	1	9	Neu5Acα2-8Neu5Acβ-sp9		(Sia)2-bBn
1401	38	19	15	6	GalNAcα1-4GlcNAc3NAcAβ1-3DFucNAcα1-3QuiNAcβ1-3Rhaα1-3(Glcα1-6)Glcb1-3(Glcα1-4)(L-Ala1-2)GalNα(P-6)1-3L-gro-manHepp7Cmα1-3(P-2)(P-4)L-gro-manHepα1-5Kdoα		P. aerginosa O1(F4)			821	73	5	28	2	Galα1-4Galβ-sp3		Aa4A			212	11	8	7	5	D-glycero-α-D-talo-octulosonic acid (Ko)-(2→4)-αKdo-sp11		NW61S
1405	38	6	4	4	Rhaα1-3Rhaα1-4GalNAcAα1-3QuiNAcβ1-3Rhaα1-3(Glcα1-6)Glcβ1-3(Glcα1-4)(L-Ala1-2GalNα1-3(P-6)L-gro-manHep7Cmα1-3(P-2)(P-4)L-gro-manHepα1-5Kdoα		P. aerginosa O13ac			1009	73	10	7	6	-3(S-3HOBut1-2Ala1-4)Qui4Nβ1-6GlcNAcα1-3QuiNAcα1-3GlcNAcα1-		S. enterica O58			261	11	11	7	5	Galβ1-4(Fucβ1-3)GlcNAcβ-sp3		bLeX
1413	38	5	3	4	-2LRha3Acα1-6GlcNAcα1-4LGalNAcA3Acα1-3(S-3HOBut1-4)QuiNAc4Nβ1-		P. aerginosa O3(Habs 3)			11	72	17	9	11	GlcNAcβ-sp2		GN-C2			302	11	4	1	3	Neu5Acβ2-6Galβ1-4GlcNAcβ-sp3		b6'SLN
1615	38	6	18	3	-4(GalA6(L-Thr)3Acα1-3)GalNAcβ1-3Rhaβ1-4GlcNAc6Acβ1-		P. mirabilis O58			14	72	24	15	32	GlcN(Gc)β-sp4		bGN(Gc)			328	11	8	7	3	Neu5Acα2-3Galβ1-4Glcβ-sp4-Phe		3'SL-Phe
2008	38	28	18	15863	-2Ribfβ1-4GalAα1-3GlcNAcα1-2(Galfb1-3)Rhaα1-2Rhaα1-2Ribfβ1-4GalAα1-		Sh. boydii type 2			80	72	19	25	7	Galα1-3GlcNAcβ-sp3		Aa3GN			376	11	4	3	2	Galβ1-3GlcNAcβ1-3Galβ1-4Glcβ-sp4	N-acetyllacto-N-tetraose, LNT	LNT
2221	38	12	16	4	-2(Glcα1-3)Rhaα1-2(EtN1-P-3)Rhaα1-3Rhaα1-3GlcNAcβ1-		Sh. flexneri type Xv			89	72	52	22	17864	Galβ1-3GalNAcα-sp3	TF	TF			629	11	6	4	3	Trehalose-ethanolamine		Treh
3001	38	22	13	13	-3Glcβ1-		S. cerevisiae zymozan A			192	72	8	6	3	GalNAcβ1-4(6-O-Su)GlcNAcβ-sp3		LacdiNAc6Su			1016	11	13	7	9	-2Ribfβ1-4Galβ1-4GlcNAcα1-4Galβ1-3GlcNAcα1-		S. enterica O52
2	37	13	8	5	Galα-sp3		aA			216	72	21	8	26	Fucα1-2Galβ1-4GlcNAcβ-sp3	H (type 2)	Htype2			1809	11	7	6	1	-4LQuiNAcα1-3GlcNAcα1-4(LQuiNAcα1-3)GalNAcα1-4Galα1-P		P. vulgaris OX19
34	37	13	8	6	L-Glcβ-sp4		L-bG-Gly			243	72	16	8	16	GlcNAcα1-3Galβ1-4GlcNAcβ-sp3		GNa3'LN			2012	11	7	2	6	-4Glcα1-4GlcAβ1-3GlcNAcα1-3Rhaα1-		Sh. boydii type 9
153	37	11	9	2	6-O-Su-Galβ1-4Glcβ-sp2		Lac6'Su			268	72	19	15	7	GlсNAcβ1-4(Fucα1-6)GlcNAcβ-sp3		Fa6Ch2			2208	11	5	5	0	-3GlcNAcβ1-2(Glcα1-3)Rhaα1-2(Glcα1-3)Rhaα1-3Rhaα1-		Sh. flexneri type 5b
182	37	13	9	9	3,6-O-Su2-Galβ1-4GlcNAcβ-sp2		LN3'6'Su2			324	72	34	23	18	Neu5Acα2-6Galβ1-3(6-O-Su)GlcNAcβ-sp3		6'SiaLeC6Su			2217	11	8	6	3	-2(Glcα1-3)Rhaα1-2Rhaα1-3Rhaα1-3(Glcα1-4)GlcNAcβ1-		Sh. flexneri type 1d
196	37	6	7	4	3-O-Su-GalNAcβ1-4(3-O-Su)-GlcNAcβ-sp3		LacdiNAc3,3'Su2			400	72	34	21	18	Galb1-3GlcNAca1-3Galb1-3GlcNAcb-sp3		LeCa3'LeC-C3			17	10	4	3	2	Manα-sp4		aM-Gly
313	37	21	13	9	4-O-Su-Neu5Aca2-3Galb1-4GlcNAcb-sp3		3'SLN4''Su			419	72	21	13	15	3-O-SuGalβ1-4GlcNAcβ1-3Galβ1-4GlcNAcβ-sp3		(3'SuLN)3'LN			29	10	1	1	1	Fucβ-sp4		bF
374	37	11	5	9	Galα1-3(Galα1-4)Galβ1-4GlcNAcβ-sp3		Aa2-3',4'LN			1207	72	21	8	15	-2-DRha4NAcα1-3Fucα1-4Glcβ1-3GalNAcα1-		E. coli O57			33	10	3	2	2	Glc-2-NH2		GNH2
1604	37	4	2	1	-4(LAltpAα1-3)GalNAcα1-3GalAα1-3GlcNAcα1-		P. mirabilis HJ 4320			325	71	10	3	9	Neu5Acα2-3Galβ1-4Glcβ-sp4-Ala		3'SL-Ala			46	10	2	1	2	6-H2PO3Glcβ-sp4	Glc6P	G6P
3	36	9	10	4	Galβ-sp3		bA			398	71	27	13	15	Galβ1-3GlcN(Fm)β1-3Galβ1-3GlcNAcβ-sp3		LeC(Fm)3'LeC			50	10	4	2	2	Neu5Acβ-sp3		bSia
8	36	19	2	861	Glcβ-sp2		bG-C2			9003	71	28	14	18	-4GlcN(%)Acβ1-		Chitosan			75	10	8	3	6	Galα1-2Galβ-sp3		Aa2A
25	36	27	15	13	GalNAcβ-sp10		bAN-PEG2			8	70	19	14	7	Glcβ-sp2		bG-C2			82	10	7	3	21371	Galα1-4GlcNAcβ-sp8		aLN-PEG
28	36	9	8	4	Xylβ-sp4		bXyl			33	70	11	4	8	Glc-2-NH2		GNH2			105	10	4	3	8	GalNAcβ1-3GalNAcβ-sp3	para-Fs	para-Fs
53	36	1	8	0	Neu5Gcβ-sp3		bSia5Gc			304	70	19	9	11	Neu5Gcα2-6Galβ1-4GlcNAcβ-sp3		6'SLN(Gc)			117	10	1	3	0	GlcNAcβ1-4GlcNAcβ-sp4	chitobiose	Ch2-Gly
101	36	9	5	4	GalNAcα1-3GalNAcβ-sp3	Fs-2	Fs-2			313	70	19	6	14	4-O-Su-Neu5Aca2-3Galb1-4GlcNAcb-sp3		3'SLN4''Su			137	10	5	4	2	Galβ1-4Glcβ-sp4-Nle		Lac-Nle
150	36	11	9	4	3-O-Su-Galβ1-3GalNAcα-sp3		TF3'Su			392	70	25	4	24	GalNAcα1-3(Fucα1-2)Galβ1-3GalNAcα-sp3	A (type 3)	A(type 3)			142	10	9	8	3	GlcNAcα1-3GalNAcβ-sp3		GNa3AN
180	36	8	8	2	6-O-Su-Galβ1-4(6-O-Su)GlcNAcβ-sp2		LN66'Su2			1208	70	22	10	16	-4(R-Lac2-3Rhap2Acα1-3)Manβ1-4Manα1-3GalNAcβ1-		E. coli O58			151	10	12	7	21302	6-O-Su-Galβ1-3GalNAcα-sp3		TF6'Su
192	36	7	3	6	GalNAcβ1-4(6-O-Su)GlcNAcβ-sp3		LacdiNAc6Su			1220	70	19	20	10	-2Fuc3(65%)Ac4(35%)Acα1-2Galβ1-3GalNAcα1-3GalNAcα1-		E. coli O127			161	10	9	4	6	6-O-Su-Galβ1-3GlcNAcβ-sp3		LeC6'Su
199	36	7	4	3	4,6-O-Su2-GalNAcβ1-4-(3-O-Ac)GlcNAcβ-sp3		3Ac-LacdiNAc4',6'Su2			1251	70	43	17	30	-2Rhaα1-2Rhaα1-3Rha2Acα1-3(Glcα1-6)GlcNAcβ1-		E. coli O135			165	10	10	5	6	GlcAβ1-3Galβ-sp3		GUb3A
231	36	10	4	10	Galβ1-4GlcNAcβ1-3GalNAcα-sp3		LN3Tn			217	69	11	11	3	Fucα1-2Galβ1-3GalNAcα-sp3	H (type 3)	Htype3			179	10	9	4	7	6-O-Su-Galβ1-3(6-O-Su)GlcNAcβ-sp2		LeC6,6'Su2
278	36	6	9	2	GalNAcα1-3GalNAcβ1-3Galβ-sp3	Fs-3	Fs-3			227	69	18	6	13	Galα1-3(Fucα1-2)Galβ-sp5	Btri	Btri-C8			181	10	4	2	3	3,4-O-Su2-Galβ1-4GlcNAcβ-sp3		LN3'4'Su2
304	36	29	15	16	Neu5Gcα2-6Galβ1-4GlcNAcβ-sp3		6'SLN(Gc)			329	69	20	15	7	Neu5Acα2-3Galβ1-4Glcβ-sp4-Trp		3'SL-Trp			196	10	4	6	2	3-O-Su-GalNAcβ1-4(3-O-Su)-GlcNAcβ-sp3		LacdiNAc3,3'Su2
315	36	16	8	9	Neu5Acα2-3Galβ1-4-(6-O-Su)GlcNAcβ-sp3		3'SLN6Su			1230	69	35	27	10	Escherichia coli O10a10b		E. coli O10a10b			203	10	12	7	8	Galβ1-4(6-O-Su)GlcNAcβ-sp2		LN6Su
317	36	9	6	3	Neu5Aca2-3Galb1-3-(6-O-Su)GalNAca-sp3		3'SiaTF6Su			1308	69	25	19	7	-3(Dhpa2-4Manβ1-4)Galα1-4GalNAcβ1-3GalNAcβ1-		P. alcalifaciens O31			209	10	6	7	3	αKdo-(2→4)-αKdo-sp11		A58
319	36	7	10	4	Neu5Acα2-3-(6-O-Su)Galβ1-4GlcNAcβ-sp3		3'SLN6'Su			48	68	47	26	20553	Neu5Acα-sp3		Sia			238	10	11	8	6	GalNAcb1-4Galb1-4Glcb-sp3		GA2
327	36	18	11	34142	Neu5Acα2-3Galβ1-4Glcβ-sp4-Nle		3'SL-Nle			49	68	24	19	14	Neu5Acα-sp9		Sia-Bn			245	10	4	6	2	GlcNAcα1-6Galβ1-4GlcNAcβ-sp2		GNa6'LN
334	36	10	5	6	Neu5Gcα2-3Galβ1-4-(6-O-Su)GlcNAcβ-sp3		3'SLN(Gc)6Su			52	68	28	10	25461	Neu5Gcα-sp3		aNeu5Gc			247	10	4	3	3	GlcNAcβ1-3Galβ1-3GalNAcα-sp3		GN3'TF
401	36	15	8	8	Galβ1-3GlcNAcβ1-3Galβ1-3GlcNAcβ-sp3		LeC3'LeC			134	68	8	6	4	Galβ1-4Glcβ-sp4-Arg		Lac-Arg			273	10	8	5	4	Fucβ1-2Galβ1-4GlcNAcβ-sp3		Fb2LN
926	36	26	12	18	Crypted formula, available on request		Crypted formula			155	68	24	14	14	3-O-Su-Galβ1-3GlcNAcβ-sp2		LeC3'Su			274	10	5	4	3	GalNAcα1-3Galβ1-4GlcNAcβ-sp3		ANa3'LN
2201	36	10	8	5	-3GlcNAcβ1-2Rhaα1-2Rhaα1-3(Glcβ1-4)Rhaα1-		Sh. flexneri type 2a			173	68	22	22	9	Neu5Acβ2-6GalNAcα-sp3		bSiaTn			275	10	9	4	5	GalNAcβ1-3Galβ1-4GlcNAcβ-sp3		ANb3'LN
55	35	9	7	3	3-O-Su-GlcNAcβ-sp3		GN3Su			198	68	21	11	12	4,6-O-Su2-GalNAcβ1-4GlcNAcβ-sp3		LacdiNAc4',6'Su2			282	10	5	2	3	Galβ1-3Galβ1-4GlcNAcβ-sp3		Ab3'LN
72	35	14	6	1793	Fucα1-3GlcNAcβ-sp3		Fa3GN			201	68	33	22	19	3,4-O-Su2-GalNAcβ1-4-GlcNAcβ-sp3		LacdiNAc3',4'Su2			350	10	8	4	6	Neu5Gcα2-3Galβ1-4Glcβ-sp3	3'SL(Gc)	3'SL(Gc)
163	35	8	6	4	6-O-Su-Galβ1-4GlcNAcβ-sp3		LN6'Su			234	68	11	9	4	Galβ1-4(Fucα1-3)GlcNAcβ-sp3	Lex	LeX			359	10	9	5	9	Galα1-3(Fucα1-2)Galβ1-3GlcNAcβ-sp3	B (type 1)	Btype1
170	35	13	7	13	Neu5Acα2-6Galβ-sp3		Sia6A			246	68	21	18	10	GlcNAcβ1-2Galβ1-3GalNAcα-sp3		GN2'TF			361	10	7	2	6	Galα1-3(Fucα1-2)Galβ1-4GlcNAcβ-sp2	B (type 2)	Btype2-C2
1010	35	15	10	6	-2Manβ1-4Glcα1-3QiuNAcα1-3GlcNAcα1-		S. enterica O41			366	68	19	8	44	GalNAcα1-3(Fucα1-2)Galβ1-3GlcNAcβ-sp3	A (type 1)	Atype1			362	10	4	6	1	Galα1-3(Fucα1-2)Galβ1-3GalNAcα-sp3	B (type 3)	Btype3
1234	35	16	12	8	Escherichia coli O27		E. coli O27			540	68	35	8	65	Galβ1-4(Fucα1-3)GlcNAcβ1-6(Neu5Acα2-6Galβ1-4GlcNAcβ1-3)Galβ1-4Glcβ-sp4	MSMFLNnH	MSMFLNnH			385	10	12	7	6	Galβ1-4GlcNAcβ1-3Galβ1-4GlcNAcβ-sp3	i	LN3'LN
17	34	11	12	5	Manα-sp4		aM-Gly			1014	68	50	28	58	-2Galβ1-3GlcNAcα1-4Rhaα1-3GlcNAcβ1-		S. enterica O59			386	10	6	3	3	Galβ1-4GlcNAcα1-6Galβ1-4GlcNAcβ-sp2		LNa6'LN
21	34	11	11	5	Galβ-sp4		bA-Gly			1020	68	16	7	12	-7Neu5Acα2-3FucNAmα1-3GlcNAc6Acβ1-		S. enterica O21			528	10	11	8	6	Neu5Acα2-3Galβ1-4(Fucα1-3)GlcNAcβ1-3Galβ-sp3		SiaLeX3A
33	34	10	6	6	Glc-2-NH2		GNH2			1217	68	26	13	34	-2(RhaNAc3NFoβ1-3)Manβ1-3Galα1-4Rhaα1-3GlcNAcα1-		E. coli O119			631	10	11	4	7	(GlcAβ1-3GlcNAcβ1-4)38-NH(p-C6H4)CH2CH2NH2	hyaluronic acid	HyalU38-ol
63	34	6	5	2	4-O-Su-GlcNAcβ-sp2		GN4Su			1609	68	11	4	18	-4(Lys2-6)GalAα1-4Galα1-3(Ser-(2-6)GalA4Acα1-3GlcNAcβ1-		P. mirabilis O28			812	10	10	3	9	Galβ1-4Glcα-sp4		Laca
66	34	7	6	2	4-O-Su-GalNAcβ-sp3		bAN4Su			1805	68	31	21	20	-4GalNAcβ1-3GlcNAcβ1-2(R-Lac1-3Glcα1-3)Rhaα1-2Ribfβ1-		P. vulgaris O25			901	10	13	8	7	biot-CMG2-NH2		biot-CMG2
83	34	10	6	4	Galα1-6Glcβ-sp4	melibiose	Aa6G			1901	68	18	11	8	Acinetobacter baumannii LUH5534		A.baumannii LUH5534			909	10	8	6	4	Crypted formula, available on request		Crypted formula
90	34	30	14	24774	Galβ1-3GalNAcα-sp7		TF-Ph			2218	68	24	22	3	Shigella flexneri type Ya		Sh. flexneri type Ya			910	10	7	3	7	Npentyl-Indol-linked-3-NH2 (AcOH salt)		NpentylIndol
110	34	21	10	16	Glcα1-4Glcβ-sp3	maltose	Malt2			9001	68	32	23	18	-3Glcβ1-3Glcβ1-3(Glcβ1-6)Glcβ1-		Scleroglucan			916	10	5	4	2	APPAT(SiaTn)SGPAPRTDPASTVGHAP-PEG3-EDAGVPLSVTRVFSGYAFES-PEG3-NH- Ethoxy-cyclobutene-1,2-dione		GP42-SiaTn-dione
113	34	7	5	2	GlcNAcβ1-3GalNAcα-sp3	core 3	core3			81	67	36	19	20	Galα1-4GlcNAcβ-sp3		aLN			1013	10	2	2	1	-4Manα1-2Manα1-2Manβ1-3GalNAcα1-		S. enterica O18
126	34	14	6	12	6-Bn-Galα1-4(6-Bn)GlcNAcβ-sp3		Bn2-aLN			253	67	39	14	11008	GlcNAcβ1-6Galβ1-4GlcNAcβ-sp2		GN6'LN			1014	10	11	8	6	-2Galβ1-3GlcNAcα1-4Rhaα1-3GlcNAcβ1-		S. enterica O59
128	34	3	2	1	Galβ1-4Glcβ-sp4-Trp		Lac-Trp			288	67	23	5	65	3-O-Su-Galβ1-4(Fucα1-3)GlcNAcβ-sp3	3'-O-Su-Lex	3'SuLeX			1204	10	3	4	2	-2(S-3HOBut1-4)Qui4Nα1-4GalNAcβ1-4Rhaα1-3GlcNAc6(30%)Acβ1-		E. coli O49
157	34	5	8	1	3-O-Su-Galβ1-4GlcNAcβ-sp3		LN3'Su			1007	67	14	6	8	-2(Galfα1-4)Galα1-3ManNAcβ1-6Galfβ1-3GlcNAcβ1-		S. enterica O17			1215	10	7	7	3	-4(GlcpNAcβ1-3)GalNAcα1-2Glcα1-4L-IdoAα1-3GalNAcβ1-		E. coli O112ab
206	34	21	10	12	Neu5Gcα2-3Galβ-sp3		Neu5Gc3A			3	66	7	4	4	Galβ-sp3		bA			1217	10	8	4	4	-2(RhaNAc3NFoβ1-3)Manβ1-3Galα1-4Rhaα1-3GlcNAcα1-		E. coli O119
223	34	15	7	13	Galα1-4Galβ1-4Glcβ-sp2	Pk, Gb3, GbOse3	Pk-C2			16	66	10	8	4	Manα-sp3		aM			1401	10	9	4	8	GalNAcα1-4GlcNAc3NAcAβ1-3DFucNAcα1-3QuiNAcβ1-3Rhaα1-3(Glcα1-6)Glcb1-3(Glcα1-4)(L-Ala1-2)GalNα(P-6)1-3L-gro-manHepp7Cmα1-3(P-2)(P-4)L-gro-manHepα1-5Kdoα		P. aerginosa O1(F4)
225	34	7	3	5	Galα1-4Galβ1-4GlcNAcβ-sp2	P1	P1			113	66	10	4	8	GlcNAcβ1-3GalNAcα-sp3	core 3	core3			1402	10	8	6	3	-3Rhaα1-4LGalNAcAα1-3QuiNAcα1-		P. aerginosa O10ac(F5)
261	34	4	0	4	Galβ1-4(Fucβ1-3)GlcNAcβ-sp3		bLeX			141	66	10	4	7	GlcNAcβ1-4GlcNAcβ-sp3		Ch2-C3			1418	10	7	7	1	-3R-3HOBut1-7Pse4Ac5Acβ2-4DFucNAcα1-3QuiNAcβ1-		P. aerginosa O9ad
263	34	21	15	9	(GalNAcβ-PEG2)3-β-DD		ANb-cluster			174	66	19	11	11	Neu5Gcα2-6GalNAcα-sp3		Neu5GcTn			1612	10	1	0	4	-2Fuc3N(R-3HOBu)4Acβ1-6Glc3Acα1-4GlcAβ1-3GlcNAcα1-		P. mirabilis O35
310	34	13	8	7	Neu5Acα2-3Galβ1-4GlcNAcβ-O(CH2)3NH-amide-Neu5Acα2-3Galβ1-4GlcNAcβ-sp3		(3'SLN)2			183	66	11	7	13	4,6-O-Su2-Galβ1-4GlcNAcβ-sp2		LN4'6'Su2-C2			1617	10	8	6	4	-4(S,R-CetLys2-6)GlcAb1-6GalNAcα1-6GlcNAcβ1-3GlcNAcβ1-		P. mirabilis O60
348	34	10	5	7	Neu5Acα2-3Galβ1-4Glcα-sp3		3'SLa			188	66	15	4	11	Neu5Acα2-8Neu5Acβ-sp9		(Sia)2-bBn			1807	10	10	2	14	-4Glc6(65%)Acα1-3GlcA4Acβ1-3GlcNAcα1-3GlcA4(87%)Acβ1-		P. vulgaris O46
363	34	6	3	4	Galα1-3(Fucα1-2)Galβ1-3GalNAcβ-sp3	B (type 4)	Btype4			194	66	16	10	7	6-O-Su-GalNAcβ1-4GlcNAcβ-sp3		LacdiNAc6'Su			2204	10	7	3	17074	-2Rhaα1-2Rhaα1-3Rha2Acα1-3GlcNAcβ1-		Sh. flexneri type 3b
421	34	17	11	10	Galβ1-3GlcNAcβ1-3Galβ1-4Glcα-sp4		LNTa			247	66	13	10	4	GlcNAcβ1-3Galβ1-3GalNAcα-sp3		GN3'TF			3302	10	13	6	11	-3Glcβ1-		Laminaran
536	34	9	10	4	Neu5Aα2-3Galβ1-3GlcNAcβ1-3Galβ1-4Glcβ-sp4	LSTa	LSTa			261	66	29	17	12	Galβ1-4(Fucβ1-3)GlcNAcβ-sp3		bLeX			9007	10	8	4	8	Hyaluronic acid E77-2 KBL6413 17kDa		HyalU(E77-2)
1221	34	7	11	1	-4(GalNAcβ1-3)Galα1-6Glcβ1-3GalNAcβ1-		E. coli O130			323	66	32	22	18	Neu5Acα2-6Galβ1-3GlcNAcβ-sp3	6'-SiaLec	6'SiaLeC			45	9	3	2	2	GlcAβ-sp3	β-glucuronic acid	bGU
1258	34	9	14	3	-4ManNAc3NAcAβ1-2Rhaα1-3Rhaβ1-4GlcNAcα1-		E. coli O180			336	66	17	14	4	αKdo-(2→8)-αKdo-(2→4)-αKdo-sp11		A128			89	9	7	2	16739	Galβ1-3GalNAcα-sp3	TF	TF
1415	34	15	12	4	-2Rhaα1-3FucNAcα1-3FucNAcα1-3QuiNAcα1-		P. aerginosa O4ab			376	66	16	11	8	Galβ1-3GlcNAcβ1-3Galβ1-4Glcβ-sp4	N-acetyllacto-N-tetraose, LNT	LNT			92	9	6	4	4	Galβ1-4Glcβ-sp2	Lactose, Lac	Lac-C2
2013	34	24	10	20	Shigella boydii type X		Sh. boydii type X			379	66	11	9	6	Galβ1-3GlcNAcβ1-3Galβ1-4GlcNAcβ-sp3		LeC3'LN			110	9	8	6	4	Glcα1-4Glcβ-sp3	maltose	Malt2
2215	34	26	12	156	-2(EtN1-P-3)Rhaα1-2Rhaα1-3Rhaα1-3(Glcα1-6)GlcNAcβ1-		Sh. flexneri 4av			383	66	38	12	183	Galβ1-4GlcNAcβ1-3Galβ1-4Glcβ-sp4	N-acetyllacto-neo-tetraose, LNnT	LNnT			124	9	6	4	4	Manα1-2Manα-sp4		Ma2Ma
82	33	9	4	22001	Galα1-4GlcNAcβ-sp8		aLN-PEG			403	66	13	8	8	Galβ1-3GlcNAcβ1-3Galβ1-4GlcNAcβ-sp2		LeC3'LN			138	9	4	2	4	Galβ1-4Glcβ-sp4-Val		Lac-Val
92	33	7	11	4	Galβ1-4Glcβ-sp2	Lactose, Lac	Lac-C2			420	66	15	11	5	4-O-SuGalβ1-4GlcNAcβ1-3Galβ1-4GlcNAcβ-sp3		(4'SuLN)3'LN			141	9	9	5	9	GlcNAcβ1-4GlcNAcβ-sp3		Ch2-C3
246	33	4	5	1	GlcNAcβ1-2Galβ1-3GalNAcα-sp3		GN2'TF			629	66	31	23	11	Trehalose-ethanolamine		Treh			169	9	1	1	1	Neu5Acα2-3Galβ-sp3	GM4	GM4
264	33	7	4	4	Galβ1-4Galβ1-4GlcNAcβ-sp3		Ab4'LN			909	66	30	16	18	Crypted formula, available on request		Crypted formula			176	9	5	3	2	3-O-Su-Galβ1-4(6-O-Su)Glcβ-sp2		Lac3',6Su2
274	33	5	3	3	GalNAcα1-3Galβ1-4GlcNAcβ-sp3		ANa3'LN			918	66	24	15	16	APPAT(Tn)SGPAPR(Tn)TDPASTVGHAP-PEG3-K-PEG3-TALVVDDGVLNEENV-PEG3-NH- Ethoxy-cyclobutene-1,2-dione		GP38-(Tn)2-dione			256	9	4	2	1	GlcNAcβ1-6(GlcNAcβ1-4)GalNAcα-sp3		GN2-4,6Tn
293	33	7	7	2	Neu5Acα2-3Galβ1-4Glcβ-sp3	3'SL	3'SL			921	66	19	12	11	Crypted formula, available on request		Crypted formula			297	9	7	5	3	Neu5Acβ2-6Galβ1-4Glcβ-sp2		b6'SL
1011	33	4	2	3	-3(GalNAcA6NH2α1-2)Rhaα1-2Rhaα1-3Rhaα1-2Rhaα1-3GlcNAcβ1-		S. enterica O62			1006	66	30	22	11	-4(Fucα1-3)GalNAcα1-6Man2(20%)Ac3(40%)Ac4(20%)Acα1-3Fucα1-3(Glcβ1-4)Galβ1-		S. enterica O16			305	9	2	1	1	Neu5Gcβ2-6Galβ1-4GlcNAcβ-sp3		b6'SLN(Gc)
1018	33	13	0	16	-6Glcα1-4(GlcNAcβ1-3)Galβ1-3GalNAcα1-3GlcNAcβ1-		S. enterica O51			1015	66	7	26	4	-3(ManNAcβ1-2)Rhaα1-2Rhaα1-2Galα1-3GlcNAcβ1-		S. enterica O42			360	9	9	7	3	Galα1-3(Fucα1-2)Galβ1-4GlcNAcβ-sp3	B (type 2)	Btype2
1219	33	4	7	2	-2(Glcα1-3)Manα1-3Fucα1-3GalNAcα1-4(Galb1-3)GalNAcβ1-		E. coli O125			1205	66	19	19	1	-3(GlcNAcβ1-2)Rhaα1-2Rhaα1-4Glcα1-3GalNAcβ1-		E. coli O51			374	9	7	5	5	Galα1-3(Galα1-4)Galβ1-4GlcNAcβ-sp3		Aa2-3',4'LN
1305	33	10	5	9	Providencia rustigianii O11 capsular polysaccharide		P. rustigianii O11 CPS			1306	66	13	8	6	-4(GlcNAcβ1-2Glcβ1-2)(GlcNAcβ1-3)Galβ1-3GalNAcα1-4Galβ1-3GalNAcβ1-		P. alcalifaciens O12			398	9	4	3	2	Galβ1-3GlcN(Fm)β1-3Galβ1-3GlcNAcβ-sp3		LeC(Fm)3'LeC
2007	33	17	10	11	-3Rhaβ1-4Rhaα1-2Rhaα1-2GalAα1-3GalNAcα1-		Sh. boydii type 18			1416	66	27	16	18	-2Rhaα1-3FucNAcα1-3FucNAcα1-3DFucNAcα1-		P. aerginosa O4ac			427	9	9	3	13	Neu5Acα2-3Galβ1-3(Fucα1-4)GlcNAcβ-sp4		SiaLeA-Gly
2218	33	11	5	8	Shigella flexneri type Ya		Sh. flexneri type Ya			8001	66	52	25	36	-2)Galα1-3(Fucα1-2)Galβ1-3GalNAcβ1-3GalNAcβ(1-LPS		E. coli O86_B7 LPS			485	9	5	2	4	Galβ1-4GalNAcα1-3(Fucα1-2)Galβ1-4GlcNAcβ-sp3		Ab4ANa3'(Fa2')LN
23	32	17	12	8	GalNAcβ-sp4		bAN-Gly			8012	66	36	11	81	Escherichia coli O40 LPS		E.coli O40 LPS			548	9	10	6	10	Neu5Aα2-6Galβ1-4GlcNAcβ1-3Galβ1-4GlcNAcβ-sp2	Sia6’LN-LN	6'SLN-LN-C2
38	32	7	4	4	3-O-Su-GalNAcβ-sp3		bAN3Su			27	65	21	10	11	3,6-Me2Glcβ-sp3		3,6-Me2Glc			1006	9	8	3	6	-4(Fucα1-3)GalNAcα1-6Man2(20%)Ac3(40%)Ac4(20%)Acα1-3Fucα1-3(Glcβ1-4)Galβ1-		S. enterica O16
50	32	3	2	2	Neu5Acβ-sp3		bSia			126	65	12	5	9	6-Bn-Galα1-4(6-Bn)GlcNAcβ-sp3		Bn2-aLN			1010	9	6	6	2	-2Manβ1-4Glcα1-3QiuNAcα1-3GlcNAcα1-		S. enterica O41
80	32	6	3	4	Galα1-3GlcNAcβ-sp3		Aa3GN			316	65	17	8	11	Fucα1-2(6-Su)Galβ1-4GlcNAcβ-sp3		6'SuHtype2			1225	9	10	5	7	-8(D-Ala1-7)Leg5Acα2-4GlcAβ1-3GlcNAcβ1-		E. coli O161
89	32	20	7	19978	Galβ1-3GalNAcα-sp3	TF	TF			388	65	1	1	1	Galβ1-4GlcNAcβ1-6(Galβ1-3)GalNAcα-sp3		LN6TF			1251	9	7	5	3	-2Rhaα1-2Rhaα1-3Rha2Acα1-3(Glcα1-6)GlcNAcβ1-		E. coli O135
116	32	12	3	10	GlcNAcβ1-4GlcNAcβ-sp3	chitobiose	Ch2			410	65	26	12	21	Galβ1-3GlcNAcα1-3Galβ1-3GlcNAcβ-sp3		LeCa3'LeC			1609	9	1	1	1	-4(Lys2-6)GalAα1-4Galα1-3(Ser-(2-6)GalA4Acα1-3GlcNAcβ1-		P. mirabilis O28
125	32	16	12	4	6-Bn-Galβ1-4GlcNAcβ-sp2		6'Bn-LN			508	65	22	4	30	GalNAcβ1-3(Fucα1-2)Galβ1-4(Fucα1-3)GlcNAcβ-sp3		ALeYb			1615	9	5	3	3	-4(GalA6(L-Thr)3Acα1-3)GalNAcβ1-3Rhaβ1-4GlcNAc6Acβ1-		P. mirabilis O58
130	32	5	2	4	(6-O-Bn-Galβ1)-3GlcNAcβ-sp3		6'BnLeC			817	65	13	8	7	GalNAcβ1-4GalNAcα-sp3		ANb4ANa			3001	9	4	2	1	-3Glcβ1-		S. cerevisiae zymozan A
135	32	3	2	1	Galβ1-4Glcβ-sp4-Asn		Lac-Asn			928	65	13	9	7	Crypted formula, available on request		Crypted formula			2	8	10	6	5	Galα-sp3		aA
154	32	16	8	10	3-O-Su-Galβ1-3GlcNAcβ-sp3		LeC3'Su			930	65	41	22	31	Crypted formula, available on request		Crypted formula			9	8	4	2	8	Glcβ-sp3		bG
162	32	16	9	14	6-O-Su-Galβ1-4GlcNAcβ-sp2		LN6'Su-C2			1302	65	13	7	7	Providencia alcalifaciens O3_2 capsular polysaccharide		P. alcalifaciens O3 CPS			15	8	6	2	4	HOCH2(HOCH)4CH2NH2	aminoglucitol	glucitol
176	32	9	2	10	3-O-Su-Galβ1-4(6-O-Su)Glcβ-sp2		Lac3',6Su2			2001	65	33	25	8	-3(Ribfβ1-4GlcAβ1-4)Galα1-6Manα1-2Manα1-3GalNAcβ1-		Sh. boydii type 10			16	8	3	2	2	Manα-sp3		aM
198	32	11	6	6	4,6-O-Su2-GalNAcβ1-4GlcNAcβ-sp3		LacdiNAc4',6'Su2			23	64	14	11	7	GalNAcβ-sp4		bAN-Gly			25	8	1	1	1	GalNAcβ-sp10		bAN-PEG2
201	32	15	9	9	3,4-O-Su2-GalNAcβ1-4-GlcNAcβ-sp3		LacdiNAc3',4'Su2			37	64	13	4	11	3-O-Su-Galβ-sp3		bA3Su			31	8	10	6	5	L-Araα-sp4		aAra
208	32	7	5	4	Galβ1-3GlcNAcβ-sp4	Lec	LeC-Gly			41	64	10	6	4	6-O-Su-GalNAcα-sp3		aAN6Su			34	8	1	0	2	L-Glcβ-sp4		L-bG-Gly
213	32	17	10	12	Neu5Acβ2-6Galβ-sp3		6bSiaA			96	64	34	16	21646	Galβ1-4GlcNAcβ-sp2	N-acetyllactosamine, LN	LN-C2			40	8	3	1	2	4-O-Su-GalNAcb-sp4		bAN4Su-Gly
224	32	18	8	14	Galα1-4Galβ1-4Glcβ-sp3		Pk			104	64	20	12	13	GalNAcβ1-3Galβ-sp3		ANb3A			43	8	9	5	5	6-O-Su-GlcNAcβ-sp3		GN6Su
252	32	3	9	2	GlcNAcβ1-4GlcNAcβ1-4GlcNAcβ-sp4	chitotriose	Ch3			147	64	11	3	22	Galβ1-4(6-O-Su)GlcNAcβ-sp3		LN6Su			64	8	9	6	4	4-O-Su-Galβ-sp3		A4Su
253	32	13	2	13530	GlcNAcβ1-6Galβ1-4GlcNAcβ-sp2		GN6'LN			161	64	9	6	8	6-O-Su-Galβ1-3GlcNAcβ-sp3		LeC6'Su			83	8	6	4	4	Galα1-6Glcβ-sp4	melibiose	Aa6G
268	32	27	14	2124	GlсNAcβ1-4(Fucα1-6)GlcNAcβ-sp3		Fa6Ch2			162	64	10	7	4	6-O-Su-Galβ1-4GlcNAcβ-sp2		LN6'Su-C2			87	8	8	4	10	Galβ1-3Galβ-sp3		Ab3A
299	32	15	5	11	Neu5Acα2-3Galβ1-3GlcNAcβ-sp3	3'SiaLeC	3'SiaLeC			208	64	25	12	17	Galβ1-3GlcNAcβ-sp4	Lec	LeC-Gly			112	8	4	3	2	Glcβ1-6Glcβ-sp4	gentiobiose	gent
321	32	9	7	2	(Neu5Acα2-8)3-sp3	(Sia)3	(Sia)3			238	64	24	15	12	GalNAcb1-4Galb1-4Glcb-sp3		GA2			114	8	4	1	3	GlcNAcβ1-3Manβ-sp4		GN3M
328	32	6	4	2	Neu5Acα2-3Galβ1-4Glcβ-sp4-Phe		3'SL-Phe			241	64	22	14	10	(Glcα1-6)3β-sp4	isomaltotriose	(Ga6)3b			122	8	4	4	1	Manα1-6Manβ-sp4		Ma6M
335	32	10	7	4	Neu5Acα2-3Galβ1-3-(6-O-Su)GlcNAcβ-sp3		3'SiaLeC6Su			242	64	18	8	13	GlcNAc1αa1-3Galβ1-4GlcNAcβ-sp2		GNa3'LN-C2			123	8	1	0	2	Manβ1-4GlcNAcβ-sp4		Mb4GN
370	32	27	17	16	GalNAcβ1-3(Fucα1-2)Galβ1-4GlcNAcβ-sp3		ANb3'(Fa2')LN			245	64	11	10	2	GlcNAcα1-6Galβ1-4GlcNAcβ-sp2		GNa6'LN			125	8	4	4	2	6-Bn-Galβ1-4GlcNAcβ-sp2		6'Bn-LN
372	32	19	9	435	Fucα1-2Galβ1-4(Fucα1-3)GlcNAcβ-sp3	Ley	LeY			254	64	14	5	11	GlcNAcβ1-6(Galβ1-3)GalNAcα-sp3	core 2	core2			126	8	2	3	1	6-Bn-Galα1-4(6-Bn)GlcNAcβ-sp3		Bn2-aLN
377	32	18	17	9	Galβ1-3GlcNAcβ1-3Galβ1-3GlcNAcβ-sp2		LeCb3'LeC			302	64	19	8	26	Neu5Acβ2-6Galβ1-4GlcNAcβ-sp3		b6'SLN			130	8	4	3	1	(6-O-Bn-Galβ1)-3GlcNAcβ-sp3		6'BnLeC
380	32	18	12	10	Galβ1-3GlcNAcα1-6Galβ1-4GlcNAcβ-sp2		LeCa6'LN			319	64	27	19	8	Neu5Acα2-3-(6-O-Su)Galβ1-4GlcNAcβ-sp3		3'SLN6'Su			153	8	10	6	6	6-O-Su-Galβ1-4Glcβ-sp2		Lac6'Su
389	32	4	3	3	GalNAcβ1-3Galα1-4Galβ1-4Glcβ-sp3	Gb4, P	Gb4			364	64	20	11	13	Galα1-3Galβ1-4(Fucα1-3)GlcNAcβ-sp3	αGalLex	aGalLeX			158	8	6	4	2	4-O-Su-Galβ1-4GlcNAcβ-sp2		LN4'Su-C2
392	32	4	1	4	GalNAcα1-3(Fucα1-2)Galβ1-3GalNAcα-sp3	A (type 3)	A(type 3)			370	64	33	15	22	GalNAcβ1-3(Fucα1-2)Galβ1-4GlcNAcβ-sp3		ANb3'(Fa2')LN			199	8	4	4	2	4,6-O-Su2-GalNAcβ1-4-(3-O-Ac)GlcNAcβ-sp3		3Ac-LacdiNAc4',6'Su2
395	32	5	3	3	GlcNAcβ1-6(GlcNAcβ1-3)Galβ1-4GlcNAcβ-sp2	Tk	Tk			373	64	16	8	26	Galα1-3Galβ1-4GlcNAcβ1-3Galβ-sp3	Galili (tetra)	Galili4			223	8	4	2	5	Galα1-4Galβ1-4Glcβ-sp2	Pk, Gb3, GbOse3	Pk-C2
399	32	15	7	12	Galβ1-3GlcNAcα1-3Galβ1-3GlcNAcβ-sp2		LeCa3'LeC-C2			381	64	4	17	2	Galβ1-3GlcNAcβ1-6Galβ1-4GlcNAcβ-sp2		LeC6'LN			228	8	7	4	4	Galβ1-2Galα1-3GlcNAcβ-sp3		Ab2Aa3GN
410	32	4	2	7	Galβ1-3GlcNAcα1-3Galβ1-3GlcNAcβ-sp3		LeCa3'LeC			390	64	26	8	20	(Glcα1-4)4β-sp4	maltotetraose	(Ga4)4b			231	8	10	6	6	Galβ1-4GlcNAcβ1-3GalNAcα-sp3		LN3Tn
438	32	19	12	10	Fucβ1-2Galβ1-4(Fucα1-3)GlcNAcβ-sp3		LeYbF			504	64	24	16	16	(Aβ1-4GNβ1-2Mα1)2-3,6-Mβ1-4GNβ1-4GNβ-sp4		9-OS			241	8	4	4	2	(Glcα1-6)3β-sp4	isomaltotriose	(Ga6)3b
479	32	7	4	3	Fucα1-2Galβ1-3GlcNAcβ1-3Galβ1-4Glcβ-sp4	LNFP I	Htype1Lac			509	64	20	19	6	Galβ1-3GalNAcβ1-4(Neu5Acα2-3)Galβ1-4Glcβ-sp4	GM1	GM1			254	8	7	4	5	GlcNAcβ1-6(Galβ1-3)GalNAcα-sp3	core 2	core2
539	32	7	4	7	Galβ1-4GlcNAcβ1-6(Fucα1-2Galβ1-3GlcNAcβ1-3)Galβ1-4Glcβ-sp4	MFLNH I	MFLNH I			814	64	38	13	33	Manα1-6Manα-sp4		Ma6Ma			255	8	4	4	1	GlcNAcβ1-6(GlcNAcβ1-3)GalNAcα-sp3	core 4	core4
1020	32	4	15	2	-7Neu5Acα2-3FucNAmα1-3GlcNAc6Acβ1-		S. enterica O21			820	64	11	22	2	GlcNAcβ1-4GalNAcα-sp3		GN4ANa			259	8	6	2	4	Galβ1-4(Galβ1-3)GlcNAcβ-sp3		(Ab)2-3,4GN
1026	32	13	8	9	-2(Glcα1-4)Glcβ1-2Fuc3NRHbβ1-6GlcNAcα1-4GalNAcα1-3(Glcα1-6)GlcNAcβ1-		C. sakazakii G2594 O4			827	64	10	18	4	Glcβ1-3GalNAcβ-sp3		Gb3ANb			264	8	6	1	7	Galβ1-4Galβ1-4GlcNAcβ-sp3		Ab4'LN
1207	32	26	8	20	-2-DRha4NAcα1-3Fucα1-4Glcβ1-3GalNAcα1-		E. coli O57			906	64	16	11	8	Crypted formula, available on request		Crypted formula			266	8	4	3	2	Galα1-4Galβ1-4GlcNAcβ-sp3	P1	P1
1208	32	7	6	3	-4(R-Lac2-3Rhap2Acα1-3)Manβ1-4Manα1-3GalNAcβ1-		E. coli O58			913	64	11	5	7	APPAT(Lac)YGPAPRTDPASTVGHAP-sp12		GP22-Lac			268	8	4	4	2	GlсNAcβ1-4(Fucα1-6)GlcNAcβ-sp3		Fa6Ch2
1253	32	4	3	2	-2Ribfβ1-4Galβ1-4GlcNAcα1-4Galβ1-3GlcNAcα1-		E. coli O153			1218	64	7	3	4	-3(S-3HOBut1-2DAla1-4)Qui4Nb1-6GlcNAcα1-3LQuiNAcα1-3GlcNAc6(30%)Acα1-		E. coli O123			281	8	6	2	6	Fucα1-2Galβ1-3GalNAcβ-sp3	H type4	Htype4
1254	32	6	4	2	-2(ManNAcα1-3)Rhaα1-3Rhaα1-3Rhaα1-3GalNAcα1-		E. coli O154			1234	64	18	12	8	Escherichia coli O27		E. coli O27			287	8	6	4	4	3-O-Su-Galβ1-3(Fucα1-4)GlcNAcβ-sp3	3'-O-Su-Lea	3'SuLeA
1412	32	13	12	4	-4LGulNAc3NAmAα1-4ManNAc3NAcAβ1-3DFucNAc4Acα1-		P. aerginosa O2adf			1301	64	13	20	5	-3(Qui3NFoα1-4)GalA6NH2α1-4GalNAcα1-4Galα1-3GalNAcβ1-		P. alcalifaciens O3			289	8	4	2	2	Neu5Acα2-6(Galβ1-3)GalNAcα-sp3		6SiaTF
2204	32	24	12	12229	-2Rhaα1-2Rhaα1-3Rha2Acα1-3GlcNAcβ1-		Sh. flexneri type 3b			1303	64	18	8	12	-4GlcNAcβ1-3GlcAα1-4GlcNAcα1-3Rha2Acβ1-		P. alcalifaciens O7			299	8	7	6	2	Neu5Acα2-3Galβ1-3GlcNAcβ-sp3	3'SiaLeC	3'SiaLeC
3002	32	13	10	5	-6Manα1-		Mannan			1304	64	36	17	26	-2Glcβ1-6Galα1-6GalNAcα1-4(Glcβ1-3)GalNAcα1-3GalNAcα1-		P. alcalifaciens O9			300	8	8	4	4	Neu5Acα2-6Galβ1-4GlcNAcβ-sp3	6'SLN	6'SLN
8009	32	7	1	13	-4(R-Lac2-3Rhap2Acα1-3)Manβ1-4Manα1-3GalNAcβ1- LPS		E. coli O58 LPS			1606	64	15	8	9	-3GlcNAcβ1-3(S,R-CetLys2-6GalAα1-4)Galα1-		P. mirabilis O13			309	8	5	4	2	Neu5Acα2-6(Neu5Acα2-3)GalNAcα-sp3		Sia2-3,6Tn
20	31	3	0	3	Rhaα-sp3		aR			2501	64	7	6	2	Streptococcus equi sp. hyaluronic acid sodium salt		S. equi sp. hyaluronic acid			323	8	6	2	4499	Neu5Acα2-6Galβ1-3GlcNAcβ-sp3	6'-SiaLec	6'SiaLeC
65	31	22	7	23300	4-O-Su-GalNAcα-sp3		Tn4Su			8007	64	18	2	28	-6Manα1-2(Glcα1-4)Manα1-2(Glcα1-3)Manβ1-3GlcNAcα1- LPS		E. coli O73 LPS			326	8	10	7	7	Neu5Acα2-3Galβ1-4Glcβ-sp4-Ile		3'SL-Ile
172	31	19	10	22	Neu5Acα2-6GalNAcα-sp3	SiaTn	SiaTn			9007	64	10	4	7	Hyaluronic acid E77-2 KBL6413 17kDa		HyalU(E77-2)			329	8	10	4	7	Neu5Acα2-3Galβ1-4Glcβ-sp4-Trp		3'SL-Trp
200	31	13	7	7	4-O-Su-GalNAcβ1-4GlcNAcβ-sp3		LacdiNAc4'Su			130	63	29	25	9	(6-O-Bn-Galβ1)-3GlcNAcβ-sp3		6'BnLeC			334	8	9	6	6	Neu5Gcα2-3Galβ1-4-(6-O-Su)GlcNAcβ-sp3		3'SLN(Gc)6Su
259	31	7	5	4	Galβ1-4(Galβ1-3)GlcNAcβ-sp3		(Ab)2-3,4GN			13	62	23	16	13	GlcNAcβ-sp8		GN-PEG			337	8	6	3	3	GalNAcα1-4Galβ1-4GlcNAcβ-sp3		ANa4'LN
323	31	15	5	8978	Neu5Acα2-6Galβ1-3GlcNAcβ-sp3	6'-SiaLec	6'SiaLeC			107	62	22	15	10	GalNAcβ1-4GlcNAcβ-sp2	LacdiNAc	LacdiNAc-C2			342	8	4	3	3	Neu5Acα2-3(6-O-Su)Galβ1-3GalNAcα-sp3		6'Su3'SiaTF
379	31	10	4	7	Galβ1-3GlcNAcβ1-3Galβ1-4GlcNAcβ-sp3		LeC3'LN			154	62	16	12	6	3-O-Su-Galβ1-3GlcNAcβ-sp3		LeC3'Su			363	8	9	5	11	Galα1-3(Fucα1-2)Galβ1-3GalNAcβ-sp3	B (type 4)	Btype4
486	31	9	7	3	Galb1-4GalNAcb1-3(Fuca1-2)Galb1-4GlcNAcb-sp3		Ab4ANb3'(Fa2')LN			175	62	21	8	20	Neu5Gcβ2-6GalNAcα-sp3		bNeu5GcTn			379	8	1	0	2	Galβ1-3GlcNAcβ1-3Galβ1-4GlcNAcβ-sp3		LeC3'LN
923	31	5	3	3	Crypted formula, available on request		Crypted formula			177	62	15	14	8	3-O-Su-Galβ1-4(6-O-Su)GlcNAcβ-sp3		LN3'6Su2			381	8	7	3	7	Galβ1-3GlcNAcβ1-6Galβ1-4GlcNAcβ-sp2		LeC6'LN
1243	31	14	6	8	-4(Rhaα1-2Fucα1-3)Manα1-3Fucα1-3GlcNAcβ1-		E. coli O36			178	62	16	18	6	6-O-Su-Galβ1-4(6-O-Su)Glcβ-sp2		Lac6,6'Su2			383	8	8	4	5	Galβ1-4GlcNAcβ1-3Galβ1-4Glcβ-sp4	N-acetyllacto-neo-tetraose, LNnT	LNnT
1306	31	1	1	0	-4(GlcNAcβ1-2Glcβ1-2)(GlcNAcβ1-3)Galβ1-3GalNAcα1-4Galβ1-3GalNAcβ1-		P. alcalifaciens O12			222	62	33	18	19	Galα1-3Galβ1-4GlcNAcβ-sp3	Galili (tri)	Galili3			392	8	6	4	3	GalNAcα1-3(Fucα1-2)Galβ1-3GalNAcα-sp3	A (type 3)	A(type 3)
2217	31	14	8	9	-2(Glcα1-3)Rhaα1-2Rhaα1-3Rhaα1-3(Glcα1-4)GlcNAcβ1-		Sh. flexneri type 1d			230	62	14	8	10	Fucβ1-2Galβ1-3GlcNAcβ-sp3		Fb2'LeC			402	8	6	2	11	GalNAcα1-3(Fucα1-2)Galα1-4GlcNAcβ-sp3		Atria4GN
19	30	7	8	4	ManNAcβ-sp4		bMN			249	62	30	22	16	GlcNAcβ1-3Galβ1-4GlcNAcβ-sp2		GN3'LN-C2			481	8	7	2	6	Galα1-3Galβ1-4GlcNAcβ1-3Galβ1-4Glcβ-sp4	Galili (penta)	Galili5
98	30	17	12	7	Galβ1-4GlcNAcβ-sp5	N-acetyllactosamine, LN	LN-C8			275	62	5	12	2	GalNAcβ1-3Galβ1-4GlcNAcβ-sp3		ANb3'LN			489	8	4	3	3	Galβ1-4GlcNAcβ1-3(GlcNAcβ1-6)Galβ1-4GlcNAcβ-sp2		LN3'(GN6')LN
111	30	7	4	3	Glcβ1-4Glcβ-sp4	cellobiose	cello			305	62	9	3	9	Neu5Gcβ2-6Galβ1-4GlcNAcβ-sp3		b6'SLN(Gc)			493	8	7	6	2	(GlcNAcβ1-4)5β-sp4	chitopentaose	Ch5
118	30	9	2	17	GlcNAcβ1-6GalNAcα-sp3	core 6	core6			340	62	17	11	9	Galα1-3(Neu5Acβ2-6)GalNAcβ-sp3		b6SiaTab			510	8	8	6	3	Manα1-6(Manα1-3)Manα1-6(Manα1-3)Manα-sp4		Man5a
144	30	10	5	8	Galβ1-3(6-O-Su)GlcNAcβ-sp2		LeC6Su-C2			348	62	7	6	2	Neu5Acα2-3Galβ1-4Glcα-sp3		3'SLa			534	8	4	3	2	Neu5Acα2-6Galβ1-4GlcNAcβ1-3Galβ1-4GlcNAcβ-sp3		6'SLN-LN
149	30	11	7	8	GlсNAcβ1-4(6-O-Su)GlcNAcβ-sp2		Ch2-6Su			371	62	25	8	24	Fucα1-2Galβ1-3(Fucα1-4)GlcNAcβ-sp3	Leb	LeB			536	8	9	6	4	Neu5Aα2-3Galβ1-3GlcNAcβ1-3Galβ1-4Glcβ-sp4	LSTa	LSTa
173	30	3	2	1	Neu5Acβ2-6GalNAcα-sp3		bSiaTn			386	62	28	11	20	Galβ1-4GlcNAcα1-6Galβ1-4GlcNAcβ-sp2		LNa6'LN			627	8	4	5	2	(Siaα2-6Aβ1-4GNβ1-2Mα1)2-3,6-Mβ1-4GNβ1-4GNβ-sp4	YDS	11-OS
188	30	19	9	11	Neu5Acα2-8Neu5Acβ-sp9		(Sia)2-bBn			528	62	27	20	13	Neu5Acα2-3Galβ1-4(Fucα1-3)GlcNAcβ1-3Galβ-sp3		SiaLeX3A			808	8	4	2	4	Galα1-6Glcβ-sp3	melibiose	Aa6G-C3
194	30	6	0	6	6-O-Su-GalNAcβ1-4GlcNAcβ-sp3		LacdiNAc6'Su			1002	62	16	14	5	-2Rib-ol5-P-6Galα1-3FucNAmα1-3GlcNβ1-		S. enterica O47deAc			824	8	9	4	7	Galβ1-4Galβ-sp3		Ab4A
214	30	11	10	4	$delta$GlcAβ1-3Galβ-sp3	ΔGlcAb3Gal	deltaGUb3A			1203	62	25	20	13	-2Manα1-2(Glcα1-4)Manβ1-3GlcNAcα1-6Manα1-		E. coli O44			825	8	4	3	1	Glcβ1-3GlcNAcβ-sp3		Gb3GN
247	30	14	10	6	GlcNAcβ1-3Galβ1-3GalNAcα-sp3		GN3'TF			1233	62	13	10	7	-2Rhaα1-2Rhaα1-2Rhaα1-2Glcα1-3GlcNAc6Acα1-		E. coli O19ab			852	8	10	4	14	GlcNAcβ1-4-[HOOC(CH3)CH]-3-O-GlcNAcα-sp4		GN-aMur
256	30	11	5	12	GlcNAcβ1-6(GlcNAcβ1-4)GalNAcα-sp3		GN2-4,6Tn			1239	62	12	8	6	Escherichia coli O54		E. coli O54			854	8	7	5	2	(6-O-Su)Neu5Acα2-3Galβ-sp3		Sia3A6'Su
303	30	22	6	23	Neu5Gcα2-3Galβ1-4GlcNAcβ-sp3		3'SLN(Gc)			1245	62	5	8	1	-2Galβ1-4Manβ1-4Galα1-3GlcNAcβ1-		E. coli O40			900	8	1	3	0	H-(Gly)6-NH2 Gly6-amide, linear		Gly6
314	30	9	7	4	9-O-Su-Neu5Aca2-3Galb1-4GlcNAcb-sp3		3'SLN9''Su			1406	62	9	4	6	Glcα1-6Glcβ1-3(Rhaα1-6Glcα1-4)GalNα1-3(P-6)L-gro-manHepα1-3(P-2)(P-4)L-gro-manHepα1-5(Kdoα2-4)Kdoα2-6(P-4)GlcNβ1-6GlcNα1-P		P. aerginosa O14			919	8	1	5	1	APPAT(Tn)SGPAPR(Tn)TDPASTVGHAP-sp12		GP22-(Tn)2
322	30	9	6	4	(Neu5Acα2-8)3β-sp3		(Sia)3b			1602	62	15	9	8	-3(Rib1(50%)Ac-ol5-P-6)Galβ1-4(GlcNAcβ1-2)Glcβ1-3GlcNAcβ1-		P. mirabilis 1B-m			1002	8	9	6	4	-2Rib-ol5-P-6Galα1-3FucNAmα1-3GlcNβ1-		S. enterica O47deAc
336	30	7	8	4	αKdo-(2→8)-αKdo-(2→4)-αKdo-sp11		A128			2213	62	13	16	6	-3Rhaα1-3(Glcα1-4)GlcNAcβ1-2Rhaα1-2Rhaα1-		Sh. flexneri type 1a			1009	8	6	4	4	-3(S-3HOBut1-2Ala1-4)Qui4Nβ1-6GlcNAcα1-3QuiNAcα1-3GlcNAcα1-		S. enterica O58
338	30	4	4	3	Neu5Acα2-6Galβ1-3GalNAcα-sp3	6'-sialyl-TF	6'SiaTF			2214	62	16	10	10	Shigella flexneri type 2c		Sh. flexneri type 2c			1203	8	8	6	4	-2Manα1-2(Glcα1-4)Manβ1-3GlcNAcα1-6Manα1-		E. coli O44
344	30	18	9	10	Neu5Acβ2-3Galβ1-4GlcNAcβ-sp3	b3’SLN	b3’SLN			8009	62	27	12	62	-4(R-Lac2-3Rhap2Acα1-3)Manβ1-4Manα1-3GalNAcβ1- LPS		E. coli O58 LPS			1205	8	3	5	2	-3(GlcNAcβ1-2)Rhaα1-2Rhaα1-4Glcα1-3GalNAcβ1-		E. coli O51
349	30	9	9	4	Neu5Acα2-3(Neu5Acα2-2)Galβ-sp3		Sia2-2,3A			5	61	13	6	11	GalNAcα-sp3	Tn	Tn			1207	8	8	4	6	-2-DRha4NAcα1-3Fucα1-4Glcβ1-3GalNAcα1-		E. coli O57
376	30	8	4	9	Galβ1-3GlcNAcβ1-3Galβ1-4Glcβ-sp4	N-acetyllacto-N-tetraose, LNT	LNT			28	61	24	11	17	Xylβ-sp4		bXyl			1210	8	4	2	6	-6Manα1-2(Glcα1-4)Manα1-2(Glcα1-3)Manβ1-3GlcNAcα1-		E. coli O73
420	30	6	1	6	4-O-SuGalβ1-4GlcNAcβ1-3Galβ1-4GlcNAcβ-sp3		(4'SuLN)3'LN			43	61	29	13	33	6-O-Su-GlcNAcβ-sp3		GN6Su			1222	8	7	6	2	-3Rhaα1-3Rhaα1-2Glcα1-3GlcNAcα1-		E. coli O148
489	30	8	16	5	Galβ1-4GlcNAcβ1-3(GlcNAcβ1-6)Galβ1-4GlcNAcβ-sp2		LN3'(GN6')LN			229	61	27	10	27	Galβ1-3Galβ1-4GlcNAcβ-sp4		Ab3'LN-Gly			1238	8	3	1	2	-3Galα1-3(GlcAb1-4)Fucα1-4GlcNAcβ1-3Fucα1-3GlcNAcβ1-		E. coli O41
811	30	7	2	5	3,6-O-Me2-Glcβ1-4(2,3-O-Me2)Rhaβ-O(p-C6H4)-OCH2CH2NH2		KN05097			507	61	9	10	5	GalNAcα1-3GalNAcβ1-3Galα1-4Galβ1-4Glcβ-sp3	Fs-5	Fs-5			1245	8	6	4	2	-2Galβ1-4Manβ1-4Galα1-3GlcNAcβ1-		E. coli O40
819	30	10	5	6	Glcβ1-4GalNAcα-sp3		G4ANa			1024	61	27	13	15	-3(Rha2(%)Ac3(%)Ac4(%)Acα1-4GalAα1-2)Rhaα1-4Glcα1-2Rhaα1-3GlcNAcβ1-		C. sakazakii G2356 O2			1247	8	9	6	6	-6(Rhaα1-3)Manα1-2(Glcα1-3)Manα1-2Manα1-2Manb1-3GlcNAcα1-		E. coli O68
827	30	10	7	4	Glcβ1-3GalNAcβ-sp3		Gb3ANb			1232	61	21	15	11	Galα1-2Galα1-2(Galb1-4)Glcα1-3Glcα1-/inner core-lipid A/		E. coli O14			1252	8	6	4	2	-3(Galfα1-2Rhaα1-4)Galβ1-4Glcα1-4GlcAα1-3GalNAcβ1-		E. coli O140
829	30	14	6	9	GlcNAcβ1-4Galβ-sp3		GNb4A			3501	61	24	13	16	Rha:Ara:Gal:GalA 9:3:79:9, MW 900-2000 kDa		Galactan-1			1259	8	8	4	9	Escherichia coli O84-deAc		E. coli O84deAc
854	30	11	9	5	(6-O-Su)Neu5Acα2-3Galβ-sp3		Sia3A6'Su			7	60	20	13	10	Glcα-sp3		aG			1308	8	4	3	14	-3(Dhpa2-4Manβ1-4)Galα1-4GalNAcβ1-3GalNAcβ1-		P. alcalifaciens O31
905	30	14	10	9	Crypted formula, available on request		Crypted formula			60	60	11	4	17	6-O-Su-Galβ-sp3		bA6Su			1403	8	5	2	3	-2LGlcβ1-3FucNAcα1-3DFucNAcβ1-		P. aerginosa O11ab
920	30	5	2	6	Crypted formula, available on request		Crypted formula			102	60	16	8	9	GalNAcα1-3Galβ-sp3	Adi	Adi			1411	8	5	4	2	-4ManNAc3NAmAβ1-4ManNAc3NAcAβ1-3DFucNAcα1-		P. aerginosa O2ad(F7)
925	30	6	4	4	Crypted formula, available on request		Crypted formula			112	60	21	6	16	Glcβ1-6Glcβ-sp4	gentiobiose	gent			1416	8	5	2	3	-2Rhaα1-3FucNAcα1-3FucNAcα1-3DFucNAcα1-		P. aerginosa O4ac
1001	30	9	4	6	-4Qui3Nα1-3Rhaα1-4Galβ1-3(Glcβ1-4)GalNα1-		S. enterica O28deAc			124	60	27	12	34	Manα1-2Manα-sp4		Ma2Ma			1501	8	7	2	8	Proteus genomospecies 5/6 O79		P. genomospecies 5/6 O79
1012	30	10	7	4	-2(Fuc3NFoα1-3)Manβ1-3Glcβ1-3GlcNAcβ1-		S. enterica O60			163	60	13	6	19	6-O-Su-Galβ1-4GlcNAcβ-sp3		LN6'Su			1606	8	5	3	3	-3GlcNAcβ1-3(S,R-CetLys2-6GalAα1-4)Galα1-		P. mirabilis O13
1023	30	17	13	9	-3(Galβ1-4)Galβ1-4(GlcNAcβ1-2)Glcβ1-3GalNAcβ1-		S. enterica O38			176	60	10	2	8	3-O-Su-Galβ1-4(6-O-Su)Glcβ-sp2		Lac3',6Su2			1607	8	7	5	4	GalNAcβ1-4GalNAcα1-3GlcNAcα1-2Rib-ol		P. mirabilis O16
1024	30	10	8	5	-3(Rha2(%)Ac3(%)Ac4(%)Acα1-4GalAα1-2)Rhaα1-4Glcα1-2Rhaα1-3GlcNAcβ1-		C. sakazakii G2356 O2			181	60	15	11	7	3,4-O-Su2-Galβ1-4GlcNAcβ-sp3		LN3'4'Su2			1704	8	5	4	3	-6GlcNAc3(S-Lac)α1-3LQuiNAcα1-3GlcNAcα1-		P. penneri 28
1202	30	12	7	8	-2Galβ1-3FucNAcα1-3GlcNAcβ1-		E. coli O15			184	60	6	1	5	4,6-O-Su2-Galβ1-4GlcNAcβ-sp3		LN4'6'Su2			1806	8	8	5	8	-4GlcAβ1-3GlcNAcβ1-2(R-3HOBut1-2L-Ala1-4)Qui4Nβ1-3Galα1-		P. vulgaris O4
1214	30	11	6	5	-4-8eLeg5Ac7Acα2-6Galβ1-3FucNAcα1-3GlcNAcα1-		E. coli O108			202	60	9	7	5	6-O-Su-GalNAcβ1-4(6-O-Su)GlcNAcβ-sp3		LacdiNAc6,6'Su2			1808	8	7	4	5	-4Glcβ1-3GalNAcβ1-4GalNAcβ1-4Galβ1-		P. vulgaris O65
1222	30	21	14	9	-3Rhaα1-3Rhaα1-2Glcα1-3GlcNAcα1-		E. coli O148			231	60	21	11	13	Galβ1-4GlcNAcβ1-3GalNAcα-sp3		LN3Tn			2001	8	4	2	4	-3(Ribfβ1-4GlcAβ1-4)Galα1-6Manα1-2Manα1-3GalNAcβ1-		Sh. boydii type 10
1241	30	12	6	7	Escherichia coli O81		E. coli O81			278	60	20	10	13	GalNAcα1-3GalNAcβ1-3Galβ-sp3	Fs-3	Fs-3			2002	8	6	4	4	-3GlcNAcβ1-4GlcA3Acβ1-2(Rha3Acα1-3)Manα1-4Galβ1-		Sh. boydii type 12
1245	30	9	6	4	-2Galβ1-4Manβ1-4Galα1-3GlcNAcβ1-		E. coli O40			290	60	16	5	11	Neu5Acα2-6(Galα1-3)GalNAcα-sp3		A3a(Sia)Tn			2008	8	11	6	14950	-2Ribfβ1-4GalAα1-3GlcNAcα1-2(Galfb1-3)Rhaα1-2Rhaα1-2Ribfβ1-4GalAα1-		Sh. boydii type 2
1247	30	7	5	3	-6(Rhaα1-3)Manα1-2(Glcα1-3)Manα1-2Manα1-2Manb1-3GlcNAcα1-		E. coli O68			293	60	25	16	15	Neu5Acα2-3Galβ1-4Glcβ-sp3	3'SL	3'SL			2009	8	1	2	1	-3(GlcAβ1-4)Galα1-6Manα1-2Manα1-3GalNAcβ1-		Sh. boydii type 6
1301	30	14	5	14	-3(Qui3NFoα1-4)GalA6NH2α1-4GalNAcα1-4Galα1-3GalNAcβ1-		P. alcalifaciens O3			294	60	18	12	11	Neu5Acα2-3Galβ1-4Glcβ-sp4	3'SL	3'SL-Gly			2011	8	3	5	2	-3GalNAcα1-4GlcAβ1-3GlcNAcβ1-2GalAβ1-		Sh. boydii type 8
1302	30	9	4	6	Providencia alcalifaciens O3_2 capsular polysaccharide		P. alcalifaciens O3 CPS			301	60	30	20	15	Neu5Aca2-6Galb1-4GlcNAcb-sp8		6'SLN-PEG			2103	8	4	2	2	-3(R-Lac2-4Glcβ1-6Glcα1-4)Galβ1-6Galfβ1-3GalNAcβ1-		Sh. dysenteriae type 3
1304	30	10	6	6	-2Glcβ1-6Galα1-6GalNAcα1-4(Glcβ1-3)GalNAcα1-3GalNAcα1-		P. alcalifaciens O9			309	60	13	5	8	Neu5Acα2-6(Neu5Acα2-3)GalNAcα-sp3		Sia2-3,6Tn			2107	8	10	6	6	-2Gal3,4(RPyr)b1-4Manβ1-4Galα1-3GlcNAcβ1-		Sh. dysenteriae type 9
1611	30	16	10	8	-2(Rib-ol5-P-3)Galβ1-3GlcNAcα1-3(EtN1-75%P-6)Glcβ1-3GlcNAcβ1-		P. mirabilis O33			321	60	19	6	14	(Neu5Acα2-8)3-sp3	(Sia)3	(Sia)3			2213	8	7	6	3	-3Rhaα1-3(Glcα1-4)GlcNAcβ1-2Rhaα1-2Rhaα1-		Sh. flexneri type 1a
1802	30	8	5	4	-4(L-Ala2-6)GlcAβ1-3GalNAcβ1-4Glcβ1-3Galα1-4GalNAcβ1-		P. vulgaris 70/57 O44			327	60	23	9	16	Neu5Acα2-3Galβ1-4Glcβ-sp4-Nle		3'SL-Nle			2216	8	7	4	3	Shigella flexneri type 5c		Sh. flexneri type 5c
2001	30	8	2	10	-3(Ribfβ1-4GlcAβ1-4)Galα1-6Manα1-2Manα1-3GalNAcβ1-		Sh. boydii type 10			399	60	4	2	32	Galβ1-3GlcNAcα1-3Galβ1-3GlcNAcβ-sp2		LeCa3'LeC-C2			2220	8	8	2	12376	-2(EtN1-P-3)Rhaα1-2(20%EtN1-P-3)Rhaα1-3Rhaα1-3GlcNAc6(45%)Acβ1-		Sh. flexneri type Yv
2006	30	4	7	2	-6(R-Lac2-4)Glcβ1-4GalNAcα1-3GalNAcβ1-		Sh. boydii type 17			492	60	19	14	9	(Glcα1-6)5β-sp4	isomaltopentaose	(Ga6)5b			8001	8	11	6	9	-2)Galα1-3(Fucα1-2)Galβ1-3GalNAcβ1-3GalNAcβ(1-LPS		E. coli O86_B7 LPS
2206	30	6	2	5	-3(Glcα1-6)GlcNAcβ1-2Rhaα1-2Rhaα1-3Rha2Acα1-		Sh. flexneri type 4b			493	60	24	6	18	(GlcNAcβ1-4)5β-sp4	chitopentaose	Ch5			8002	8	2	2	1	-3Rhaα1-3Rhaα1-2Glcα1-3GlcNAcα1- LPS		E. coli O148 LPS
2211	30	6	4	4	-3GlcNAcβ1-2(Glcα1-3)Rhaα1-2Rhaα1-3Rhaα1-		Sh. flexneri type X			632	60	16	12	8	(GlcAβ1-3GlcNAcβ1-4)13-NH(p-C6H4)CH2CH2NH2	hyaluronic acid	HyalU13-ol			8004	8	7	4	2	-4(GalNAcβ1-3)Galα1-6Glcβ1-3GalNAcβ1- LPS		E. coli O130 LPS
2212	30	7	4	3	-2Rhaα1-2Rhaα1-3Rhaα1-3GlcNAcβ1-		Sh. flexneri type Y			811	60	27	13	14	3,6-O-Me2-Glcβ1-4(2,3-O-Me2)Rhaβ-O(p-C6H4)-OCH2CH2NH2		KN05097			8006	8	10	4	7	-3(Glcα1-2)Rhaα1-2Rhaα1-2Rhaα1-3(Glcα1-2)Rhaα1- LPS		E. coli O99 LPS
2214	30	7	2	5	Shigella flexneri type 2c		Sh. flexneri type 2c			816	60	25	16	13	Galβ1-4GalNAcα-sp3		Ab4ANa			8012	8	3	1	2	Escherichia coli O40 LPS		E.coli O40 LPS
8006	30	7	4	4	-3(Glcα1-2)Rhaα1-2Rhaα1-2Rhaα1-3(Glcα1-2)Rhaα1- LPS		E. coli O99 LPS			829	60	27	8	23	GlcNAcβ1-4Galβ-sp3		GNb4A			9002	8	2	2	1	-3Glcβ1-		Curdlan
8011	30	19	8	15	-3(S-Lac2-4)GlcNAcβ1-2Rhaα1-2Rhaα1-3(Glcβ1-2)Rhaα1-3GlcNAcβ1- LPS		E. coli O150 LPS			910	60	25	6	27	Npentyl-Indol-linked-3-NH2 (AcOH salt)		NpentylIndol			3	7	4	2	3	Galβ-sp3		bA
9004	30	10	6	6	Saccharomyces cerevisiae mannan SIGMA		Mannan			1206	60	32	14	20	-3Fucf2(50%)Acβ1-3-6dmanHepβ1-		E. coli O52			18	7	8	4	6	Manβ-sp4		bM
9005	30	14	6	12	Bakers yeast glucan SIGMA		Glucan			1603	60	24	16	15	-2Glcβ1-3L6dTal2(85%)Acα1-3GlcNAcβ1-		P. mirabilis 3B-m			30	7	1	1	1	Glcβ-sp4		bG-Gly
13	29	6	4	3	GlcNAcβ-sp8		GN-PEG			1802	60	7	12	0	-4(L-Ala2-6)GlcAβ1-3GalNAcβ1-4Glcβ1-3Galα1-4GalNAcβ1-		P. vulgaris 70/57 O44			65	7	9	5	17976	4-O-Su-GalNAcα-sp3		Tn4Su
22	29	4	3	1	GlcNAcβ-sp4		GN-Gly			3302	60	12	3	10	-3Glcβ1-		Laminaran			84	7	4	2	1	Galβ1-2Galβ-sp3		Ab2A
51	29	1	1	1	Neu5Acβ-sp9		bSia-Bn			8014	60	27	16	12	Escherichia coli O81 LPS		E.coli O81 LPS			93	7	7	4	3	Galβ1-4Glcβ-sp4	Lactose, Lac	Lac-Gly
79	29	13	9	9	Galα1-3GalNAcα-sp7		Taa-Ph			9006	60	43	15	30	Saccharomyces cerevisiae zymosan A SIGMA		Zymosan A			131	7	7	5	3	(6-O-Bn-Galβ1)-3(6-O-Bn)GlcNAcβ-sp3		Bn2LeC
86	29	13	10	3	Galβ1-3GlcNAcβ-sp2	Lec	LeC-C2			9	59	24	19	7	Glcβ-sp3		bG			150	7	8	4	5	3-O-Su-Galβ1-3GalNAcα-sp3		TF3'Su
210	29	17	10	13	L,D-Hep-(1→5)-αKdo-4-phosphate-sp11		JN			50	59	19	11	9	Neu5Acβ-sp3		bSia			193	7	9	6	7	3-O-Su-GalNAcβ1-4GlcNAcβ-sp3		LacdiNAc3'Su
211	29	15	8	17	αKdo-(2→8)-αKdo-sp11		A78			51	59	16	7	10	Neu5Acβ-sp9		bSia-Bn			206	7	6	5	1	Neu5Gcα2-3Galβ-sp3		Neu5Gc3A
279	29	11	5	6	Galβ1-3GlcNAcα1-3GalNAcα-sp3	LeCa3Tn	LeCa3Tn			93	59	1	1	0	Galβ1-4Glcβ-sp4	Lactose, Lac	Lac-Gly			221	7	9	5	15	Galα1-3Galβ1-4Glcβ-sp4		Aa3'Lac-Gly
305	29	13	3	28	Neu5Gcβ2-6Galβ1-4GlcNAcβ-sp3		b6'SLN(Gc)			153	59	19	11	21	6-O-Su-Galβ1-4Glcβ-sp2		Lac6'Su			279	7	2	1	1	Galβ1-3GlcNAcα1-3GalNAcα-sp3	LeCa3Tn	LeCa3Tn
307	29	15	7	7	KDNα2-3Galβ1-3GlcNAcβ-sp2		KDN3'LeC			166	59	9	3	12	GlcAβ1-6Galβ-sp3		GUb6A			291	7	7	4	8	Neu5Acβ2-6(Galβ1-3)GalNAcα-sp3		b6SiaTF
331	29	13	7	9	Neu5Gcα2-3Galβ1-3GlcNAcβ-sp3		3'SiaLeC(Gc)			239	59	10	9	5	GalNAcβ1-3(Fucα1-2)Galβ-sp3		Fa2(ANb3)A			308	7	4	2	3	KDNα2-3Galβ1-4GlcNAcβ-sp2		KDN3'LN
388	29	21	10	13	Galβ1-4GlcNAcβ1-6(Galβ1-3)GalNAcα-sp3		LN6TF			248	59	25	13	12	GlcNAcβ1-3Galβ1-4Glcβ-sp2		GN3'Lac			317	7	3	2	1	Neu5Aca2-3Galb1-3-(6-O-Su)GalNAca-sp3		3'SiaTF6Su
390	29	6	5	1	(Glcα1-4)4β-sp4	maltotetraose	(Ga4)4b			315	59	30	21	18	Neu5Acα2-3Galβ1-4-(6-O-Su)GlcNAcβ-sp3		3'SLN6Su			382	7	3	1	3	Galβ1-3GalNAcβ1-4Galβ1-4Glcβ-sp3	GA1, asialo-GM1	aGM1
396	29	10	5	11	(GlcNAcβ1)3-3,4,6-GalNAcα-sp3		GN3-3,4,6Tn			385	59	5	12	2	Galβ1-4GlcNAcβ1-3Galβ1-4GlcNAcβ-sp3	i	LN3'LN			396	7	4	2	1	(GlcNAcβ1)3-3,4,6-GalNAcα-sp3		GN3-3,4,6Tn
442	29	7	5	3	Neu5Acα2-3 (GalNAcβ1-4)Galβ1-4Glcβ-sp4	GM2	GM2			489	59	18	14	8	Galβ1-4GlcNAcβ1-3(GlcNAcβ1-6)Galβ1-4GlcNAcβ-sp2		LN3'(GN6')LN			430	7	5	1	5	(4-O-Su)Neu5Aca2-3Galb1-4(Fuca1-3)GlcNAcb-sp3		SiaLeX4''Su
507	29	9	3	13	GalNAcα1-3GalNAcβ1-3Galα1-4Galβ1-4Glcβ-sp3	Fs-5	Fs-5			527	59	21	5	17	Neu5Acα2-3Galβ1-4GlcNAcβ1-3Galβ1-4GlcNAcβ-sp2		3'SLN-LN			503	7	2	1	2	(GlcNAcβ1-4)6-sp4	chitohexaose	Ch6
537	29	22	12	303	Neu5Aα2-3Galβ1-4GlcNAcβ1-3Galβ1-4Glcβ-sp4	LSTd	LSTd			633	59	20	8	17	(Neu5Acα2-8)n-NH(p-C6H4)CH2CH2NH2	colominic acid	(Neu5Aca2-8)n			822	7	8	5	6	GalNAcα1-4Galβ-sp3		ANa4A
631	29	16	10	10	(GlcAβ1-3GlcNAcβ1-4)38-NH(p-C6H4)CH2CH2NH2	hyaluronic acid	HyalU38-ol			1806	59	11	5	7	-4GlcAβ1-3GlcNAcβ1-2(R-3HOBut1-2L-Ala1-4)Qui4Nβ1-3Galα1-		P. vulgaris O4			856	7	7	3	9	$delta$GlcAβ1-6Galβ-sp3		deltaGUb6A
814	29	16	9	13	Manα1-6Manα-sp4		Ma6Ma			9005	59	18	3	24	Bakers yeast glucan SIGMA		Glucan			923	7	7	3	8	Crypted formula, available on request		Crypted formula
828	29	1	0	1	GlcNAcβ1-2Galβ-sp3		GNb2A			block b	59	19	9	11	control		control			1025	7	3	2	1	-3FucNAcα1-4(GlcNAcβ1-2)GalAα1-3FucNAcα1-3GlcNAcβ1-		C. sakazakii G2592 O7
900	29	7	6	3	H-(Gly)6-NH2 Gly6-amide, linear		Gly6			18	58	16	12	8	Manβ-sp4		bM			1206	7	4	5	2	-3Fucf2(50%)Acβ1-3-6dmanHepβ1-		E. coli O52
917	29	7	5	3	APPAT(Tn)SGPAPR(Tn)TDPASTVGHAP-PEG3-NH- Ethoxy-cyclobutene-1,2-dione		GP22-(Tn)2-dione			19	58	30	13	20	ManNAcβ-sp4		bMN			1231	7	0	1	0	-2Glcβ1-6GlcNAcα1-3FucNAcα1-3GlcNAcβ1-		E. coli O12
927	29	13	4	11	Crypted formula, available on request		Crypted formula			20	58	5	11	2	Rhaα-sp3		aR			1234	7	7	5	4	Escherichia coli O27		E. coli O27
1312	29	8	6	5	-4Glcβ1-3Galα1-4GalNAcβ1-4(L-Ser2-6)GlcAβ1-3GalNAcβ1-		P. alcalifaciens O60			77	58	16	5	12	Galα1-3GalNAcβ-sp3		Tab			1243	7	2	1	1	-4(Rhaα1-2Fucα1-3)Manα1-3Fucα1-3GlcNAcβ1-		E. coli O36
1402	29	4	6	1	-3Rhaα1-4LGalNAcAα1-3QuiNAcα1-		P. aerginosa O10ac(F5)			101	58	17	8	12	GalNAcα1-3GalNAcβ-sp3	Fs-2	Fs-2			1301	7	4	3	2	-3(Qui3NFoα1-4)GalA6NH2α1-4GalNAcα1-4Galα1-3GalNAcβ1-		P. alcalifaciens O3
1419	29	27	16	15	Pseudomonas aeruginosa O10a10b		P. aeruginosa O10a10b			106	58	5	5	1	GalNAcβ1-4GlcNAcβ-sp3	LacdiNAc	LacdiNAc			1303	7	3	2	1	-4GlcNAcβ1-3GlcAα1-4GlcNAcα1-3Rha2Acβ1-		P. alcalifaciens O7
27	28	18	13	6	3,6-Me2Glcβ-sp3		3,6-Me2Glc			114	58	9	8	2	GlcNAcβ1-3Manβ-sp4		GN3M			1407	7	5	4	2	-2Ribfβ1-3GalNAcα1-		P. aerginosa O15
44	28	4	2	6	GlcAα-sp3	α-glucuronic acid	aGU			122	58	21	14	10	Manα1-6Manβ-sp4		Ma6M			1409	7	2	1	1	-4ManNAc3NAmAβ1-4LGulNAc3NAcAα1-3DFucNAc4Nβ1-		P. aerginosa O2ac
59	28	22	12	15	αKdo-5-phosphate-sp11		A173			129	58	7	6	2	Galβ1-3(6-O-Bn)GlcNAcβ-sp3		6BnLeC			1705	7	8	4	7	-3Galα1-4GalNAcα1-3FucNAcα1-3(EtN1-P-6)GlcAcβ1-		P. penneri 31
77	28	12	6	9	Galα1-3GalNAcβ-sp3		Tab			165	58	8	2	10	GlcAβ1-3Galβ-sp3		GUb3A			2105	7	6	3	3	GalNAcA3Ac6NH2α1-4GalNAcAα1-3GlcNAc		Sh. dysenteriae type 7
78	28	9	4	8	Galα1-3GalNAcα-sp3	Tαα	Taa			171	58	30	12	15747	Neu5Acα2-3GalNAcα-sp3		3-SiaTn			9001	7	7	5	2	-3Glcβ1-3Glcβ1-3(Glcβ1-6)Glcβ1-		Scleroglucan
94	28	4	4	1	Galβ1-4Galβ-sp4		Ab4A			193	58	19	15	10	3-O-Su-GalNAcβ1-4GlcNAcβ-sp3		LacdiNAc3'Su			print b	7	3	2	2	control		control
96	28	5	2	20609	Galβ1-4GlcNAcβ-sp2	N-acetyllactosamine, LN	LN-C2			206	58	10	2	9	Neu5Gcα2-3Galβ-sp3		Neu5Gc3A			10	6	6	4	2	GlcNAcβ-sp3		GN
106	28	4	2	4	GalNAcβ1-4GlcNAcβ-sp3	LacdiNAc	LacdiNAc			209	58	13	3	13	αKdo-(2→4)-αKdo-sp11		A58			13	6	4	2	3	GlcNAcβ-sp8		GN-PEG
124	28	16	9	11	Manα1-2Manα-sp4		Ma2Ma			210	58	6	8	4	L,D-Hep-(1→5)-αKdo-4-phosphate-sp11		JN			20	6	7	5	10	Rhaα-sp3		aR
138	28	10	3	11	Galβ1-4Glcβ-sp4-Val		Lac-Val			214	58	16	13	5	$delta$GlcAβ1-3Galβ-sp3	ΔGlcAb3Gal	deltaGUb3A			22	6	7	4	7	GlcNAcβ-sp4		GN-Gly
140	28	5	4	2	Galα1-3GalNAc(fur)β-sp3		Tab(f)			255	58	3	2	2	GlcNAcβ1-6(GlcNAcβ1-3)GalNAcα-sp3	core 4	core4			23	6	7	5	5	GalNAcβ-sp4		bAN-Gly
151	28	9	3	22580	6-O-Su-Galβ1-3GalNAcα-sp3		TF6'Su			292	58	17	8	11	Neu5Acα2-3Galβ1-3GalNAcα-sp3		Sia3'TF			26	6	5	2	4	Rhaβ-sp4		bR
167	28	4	4	2	GlcNAcβ1-4-[HOOC(CH3)CH]-3-O-GlcNAcβ-sp4	GlcNAc-Mur	GN-Mur			308	58	26	12	15	KDNα2-3Galβ1-4GlcNAcβ-sp2		KDN3'LN			38	6	7	5	11	3-O-Su-GalNAcβ-sp3		bAN3Su
193	28	4	2	8	3-O-Su-GalNAcβ1-4GlcNAcβ-sp3		LacdiNAc3'Su			359	58	15	14	5	Galα1-3(Fucα1-2)Galβ1-3GlcNAcβ-sp3	B (type 1)	Btype1			59	6	4	3	2	αKdo-5-phosphate-sp11		A173
197	28	13	10	4	3,6-O-Su2-GalNAcβ1-4-GlcNAcβ-sp3		LacdiNAc3',6'Su2			426	58	13	3	11	Neu5Acα2-3Galβ1-3(Fucα1-4)GlcNAcβ-sp3	SiaLea	SiaLeA			61	6	8	4	517	3-O-Su-GalNAcα-sp3		Tn3Su
212	28	4	1	5	D-glycero-α-D-talo-octulosonic acid (Ko)-(2→4)-αKdo-sp11		NW61S			441	58	29	14	27	Neu5Acα2-6(Fucα1-2)Galβ1-4GlcNAcβ-sp3		Sia6'Htype2			78	6	3	2	2	Galα1-3GalNAcα-sp3	Tαα	Taa
245	28	6	7	1	GlcNAcα1-6Galβ1-4GlcNAcβ-sp2		GNa6'LN			483	58	21	13	8	Galα1-3(Fucα1-2)Galβ1-4(Fucα1-3)GlcNAcβ-sp3	BLey	BLeY			79	6	1	0	2	Galα1-3GalNAcα-sp7		Taa-Ph
249	28	9	3	6	GlcNAcβ1-3Galβ1-4GlcNAcβ-sp2		GN3'LN-C2			535	58	7	19	2	Neu5Acα2-8Neu5Acα2-3(GalNAcβ1-4)Galβ1-4Glcβ-sp4	GD2	GD2-Gly			80	6	5	2	4	Galα1-3GlcNAcβ-sp3		Aa3GN
255	28	4	3	2	GlcNAcβ1-6(GlcNAcβ1-3)GalNAcα-sp3	core 4	core4			546	58	7	4	4	Neu5Aα2-3Galβ1-4GlcNAcβ1-3Galβ1-4Glcα-sp4	LSTdα	LSTda			81	6	2	2	1	Galα1-4GlcNAcβ-sp3		aLN
282	28	17	7	11	Galβ1-3Galβ1-4GlcNAcβ-sp3		Ab3'LN			631	58	36	18	19	(GlcAβ1-3GlcNAcβ1-4)38-NH(p-C6H4)CH2CH2NH2	hyaluronic acid	HyalU38-ol			85	6	5	4	3	Galβ1-3GlcNAcβ-sp3	Lec	LeC
289	28	13	7	9	Neu5Acα2-6(Galβ1-3)GalNAcα-sp3		6SiaTF			806	58	16	8	11	Galα1-6Glcα-sp3		Aa6Ga			90	6	7	4	19758	Galβ1-3GalNAcα-sp7		TF-Ph
302	28	4	1	11	Neu5Acβ2-6Galβ1-4GlcNAcβ-sp3		b6'SLN			815	58	10	6	6	Galα1-4GalNAcα-sp3		Aa4ANa			95	6	4	2	2	Galβ1-4GlcNAcβ-OCH2CH2NH(Et)		LN-C2Et
309	28	3	1	9	Neu5Acα2-6(Neu5Acα2-3)GalNAcα-sp3		Sia2-3,6Tn			856	58	10	4	8	$delta$GlcAβ1-6Galβ-sp3		deltaGUb6A			102	6	4	4	2	GalNAcα1-3Galβ-sp3	Adi	Adi
324	28	11	6	8	Neu5Acα2-6Galβ1-3(6-O-Su)GlcNAcβ-sp3		6'SiaLeC6Su			915	58	11	4	8	APPAT(Tn)SGPAPRTDPASTVGHAPPATSG-sp12		GP27-Tn			109	6	6	2	4	GalNAc(fur)β1-4GlcNAcβ-sp2		AN(f)b4GN-C2
326	28	8	5	4	Neu5Acα2-3Galβ1-4Glcβ-sp4-Ile		3'SL-Ile			919	58	16	9	8	APPAT(Tn)SGPAPR(Tn)TDPASTVGHAP-sp12		GP22-(Tn)2			113	6	4	2	3	GlcNAcβ1-3GalNAcα-sp3	core 3	core3
342	28	8	5	5	Neu5Acα2-3(6-O-Su)Galβ1-3GalNAcα-sp3		6'Su3'SiaTF			929	58	8	6	4	Crypted formula, available on request		Crypted formula			116	6	6	4	2	GlcNAcβ1-4GlcNAcβ-sp3	chitobiose	Ch2
347	28	5	4	3	Galβ1-4(Neu5Acα2-6)GlcNAcβ-sp2		6SLN			1004	58	37	14	40	-2Fucα1-2Galβ1-3GalNAcα1-3GlcNAcα1-		S. enterica O13			118	6	6	3	6	GlcNAcβ1-6GalNAcα-sp3	core 6	core6
350	28	9	6	10	Neu5Gcα2-3Galβ1-4Glcβ-sp3	3'SL(Gc)	3'SL(Gc)			1216	58	18	11	54	-3Rib-ol5-P-6Galα1-3FucNAmα1-3GlcNAcβ1-		E. coli O118			119	6	5	4	2	Manα1-2Manβ-sp4		Ma2Mb
385	28	1	2	1	Galβ1-4GlcNAcβ1-3Galβ1-4GlcNAcβ-sp3	i	LN3'LN			1219	58	21	11	12	-2(Glcα1-3)Manα1-3Fucα1-3GalNAcα1-4(Galb1-3)GalNAcβ1-		E. coli O125			127	6	2	2	1	Galβ1-4Glcβ-sp4-Phe		Lac-Phe
387	28	13	12	6	Galβ1-4GlcNAcβ1-6Galβ1-4GlcNAcβ-sp2		LNb6'LN			1247	58	24	7	19	-6(Rhaα1-3)Manα1-2(Glcα1-3)Manα1-2Manα1-2Manb1-3GlcNAcα1-		E. coli O68			128	6	7	4	8	Galβ1-4Glcβ-sp4-Trp		Lac-Trp
398	28	9	6	4	Galβ1-3GlcN(Fm)β1-3Galβ1-3GlcNAcβ-sp3		LeC(Fm)3'LeC			1248	58	31	22	10	GlcNAcα1-2Glcα1-2Glcα1-3(Galα1-6)Glcα1-/inner core-lipid A/		E. coli O100			133	6	6	4	2	Galβ1-4Glcβ-sp4-Ala		Lac-Ala
400	28	8	5	4	Galb1-3GlcNAca1-3Galb1-3GlcNAcb-sp3		LeCa3'LeC-C3			1607	58	13	11	3	GalNAcβ1-4GalNAcα1-3GlcNAcα1-2Rib-ol		P. mirabilis O16			146	6	6	4	5	Galβ1-4(6-O-Su)Glcβ-sp2		Lac6Su
419	28	8	6	5	3-O-SuGalβ1-4GlcNAcβ1-3Galβ1-4GlcNAcβ-sp3		(3'SuLN)3'LN			1608	58	16	6	14	-3GlcAβ1-4(Galα1-3)FucNAcα1-3GlcNAcα1-		P. mirabilis O23			149	6	6	4	3	GlсNAcβ1-4(6-O-Su)GlcNAcβ-sp2		Ch2-6Su
425	28	5	5	1	Neu5Acα2-3Galβ1-4(Fucβ1-3)GlcNAcβ-sp3		bF-SiaLeX			1705	58	11	6	8	-3Galα1-4GalNAcα1-3FucNAcα1-3(EtN1-P-6)GlcAcβ1-		P. penneri 31			154	6	5	2	5	3-O-Su-Galβ1-3GlcNAcβ-sp3		LeC3'Su
437	28	9	3	8	GalNAcα1-3(Fucα1-2)Galβ1-3GalNAcβ-sp3	A(type 4)	A(type 4)			1808	58	22	18	9	-4Glcβ1-3GalNAcβ1-4GalNAcβ1-4Galβ1-		P. vulgaris O65			170	6	3	2	1	Neu5Acα2-6Galβ-sp3		Sia6A
496	28	7	4	4	Fucα1-2Galβ1-3(Fucα1-4)GlcNAcβ1-3Galβ1-4Glcβ-sp4		LeBLac			1809	58	16	5	11	-4LQuiNAcα1-3GlcNAcα1-4(LQuiNAcα1-3)GalNAcα1-4Galα1-P		P. vulgaris OX19			172	6	3	2	2	Neu5Acα2-6GalNAcα-sp3	SiaTn	SiaTn
506	28	13	12	1	Arafβ1-2Arafα1-5(Arafβ1-2Arafα1-3)Arafα1-5Arafα-O(CH2)2NHCOCH2(OCH2CH2)6NH2		Araf6			2220	58	33	14	12862	-2(EtN1-P-3)Rhaα1-2(20%EtN1-P-3)Rhaα1-3Rhaα1-3GlcNAc6(45%)Acβ1-		Sh. flexneri type Yv			177	6	7	4	9	3-O-Su-Galβ1-4(6-O-Su)GlcNAcβ-sp3		LN3'6Su2
534	28	16	2	15	Neu5Acα2-6Galβ1-4GlcNAcβ1-3Galβ1-4GlcNAcβ-sp3		6'SLN-LN			38	57	11	1	10	3-O-Su-GalNAcβ-sp3		bAN3Su			182	6	7	4	4	3,6-O-Su2-Galβ1-4GlcNAcβ-sp2		LN3'6'Su2
804	28	8	8	3	[Galβ1-4GlcNAcβ-OCH2CH2]2NH		LN_dimer			145	57	12	11	4	Galβ1-3(6-O-Su)GlcNAcβ-sp3		LeC6Su			187	6	7	4	6	Neu5Acα2-8Neu5Acα2-sp9	(Sia)2	(Sia)2Bn
930	28	6	4	3	Crypted formula, available on request		Crypted formula			235	57	9	4	23	GalNAcα1-3(Fucα1-2)Galβ-sp3	Atri	Atri			189	6	8	4	10	3,6-O-Su2-Galβ1-4(6-O-Su)GlcNAcβ-sp2		LN3'66'Su3
1005	28	7	8	2	-4Qui3NAcα1-3Rhaα1-4Galβ1-3(Glcβ1-4)GalNAcα1-		S. enterica O28			281	57	15	1	24	Fucα1-2Galβ1-3GalNAcβ-sp3	H type4	Htype4			198	6	6	2	4	4,6-O-Su2-GalNAcβ1-4GlcNAcβ-sp3		LacdiNAc4',6'Su2
1019	28	11	9	4	-2Glcα1-6Glcα1-4(GlcNAcβ1-3)Galα1-3GlcNAcβ1-		S. enterica O44			343	57	21	13	11	Neu5Gcα2-3Galβ1-4Glcβ-sp2		3'SL(Gc)			200	6	4	2	4	4-O-Su-GalNAcβ1-4GlcNAcβ-sp3		LacdiNAc4'Su
1216	28	7	5	4	-3Rib-ol5-P-6Galα1-3FucNAmα1-3GlcNAcβ1-		E. coli O118			630	57	10	5	7	(GlcAβ1-3GlcNAcβ1-4)20-NH(p-C6H4)CH2CH2NH2	hyaluronic acid	HyalU20-ol			208	6	7	5	6	Galβ1-3GlcNAcβ-sp4	Lec	LeC-Gly
1256	28	3	2	2	-4(Rhaα1-3)(Glcα1-6)Glcα1-3GalNAcα1-3GalNAcβ1-		E. coli O158			853	57	25	12	29	6-O-Su-Galα1-3GalNAcα-sp3		6'SuTaa			210	6	2	1	2	L,D-Hep-(1→5)-αKdo-4-phosphate-sp11		JN
1602	28	4	4	1	-3(Rib1(50%)Ac-ol5-P-6)Galβ1-4(GlcNAcβ1-2)Glcβ1-3GlcNAcβ1-		P. mirabilis 1B-m			1018	57	34	18	17	-6Glcα1-4(GlcNAcβ1-3)Galβ1-3GalNAcα1-3GlcNAcβ1-		S. enterica O51			214	6	4	4	1	$delta$GlcAβ1-3Galβ-sp3	ΔGlcAb3Gal	deltaGUb3A
1805	28	16	9	402	-4GalNAcβ1-3GlcNAcβ1-2(R-Lac1-3Glcα1-3)Rhaα1-2Ribfβ1-		P. vulgaris O25			1023	57	16	8	9	-3(Galβ1-4)Galβ1-4(GlcNAcβ1-2)Glcβ1-3GalNAcβ1-		S. enterica O38			215	6	4	3	2	Fucα1-2Galβ1-3GlcNAcβ-sp3	Led, H (type 1)	LeD
2106	28	5	3	2	-4GlcAβ1-3GalNAcβ1-3(GlcNAcβ1-4Glcβ1-4)GalNAcβ1-		Sh. dysenteriae type 8			2209	57	47	20	70	-2Rha3(%)Ac4(%)Acα1-2Rhaα1-4GalAb1-3GalNAcβ1-		Sh. flexneri type 6			217	6	4	2	3	Fucα1-2Galβ1-3GalNAcα-sp3	H (type 3)	Htype3
2107	28	15	9	9	-2Gal3,4(RPyr)b1-4Manβ1-4Galα1-3GlcNAcβ1-		Sh. dysenteriae type 9			6	56	17	9	14	GalNAcβ-sp3		bAN			224	6	7	4	6	Galα1-4Galβ1-4Glcβ-sp3		Pk
2205	28	11	6	6	-3(Glcα1-6)GlcNAcβ1-2Rhaα1-2Rhaα1-3Rhaα1-		Sh. flexneri type 4a			30	56	19	8	14	Glcβ-sp4		bG-Gly			225	6	6	3	4	Galα1-4Galβ1-4GlcNAcβ-sp2	P1	P1
8012	28	6	2	4	Escherichia coli O40 LPS		E.coli O40 LPS			31	56	20	12	13	L-Araα-sp4		aAra			229	6	7	5	9	Galβ1-3Galβ1-4GlcNAcβ-sp4		Ab3'LN-Gly
9006	28	7	6	1	Saccharomyces cerevisiae zymosan A SIGMA		Zymosan A			87	56	12	7	7	Galβ1-3Galβ-sp3		Ab3A			246	6	5	2	4	GlcNAcβ1-2Galβ1-3GalNAcα-sp3		GN2'TF
9	27	6	4	4	Glcβ-sp3		bG			105	56	7	1	12	GalNAcβ1-3GalNAcβ-sp3	para-Fs	para-Fs			248	6	3	2	1	GlcNAcβ1-3Galβ1-4Glcβ-sp2		GN3'Lac
137	27	9	5	5	Galβ1-4Glcβ-sp4-Nle		Lac-Nle			111	56	19	10	9	Glcβ1-4Glcβ-sp4	cellobiose	cello			250	6	4	4	3	GlcNAcβ1-3Galβ1-4GlcNAcβ-sp3		GN3'LN
362	27	16	7	12	Galα1-3(Fucα1-2)Galβ1-3GalNAcα-sp3	B (type 3)	Btype3			139	56	20	9	14	Galβ1-4GlcNAcα-sp3		LNa			251	6	7	5	4	GlcNAcβ1-4Galβ1-4GlcNAcβ-sp2		GN4'LN
378	27	12	8	7	Galβ1-3GlcNAcα1-3Galβ1-4GlcNAcβ-sp3		LeCa3'LN			228	56	16	4	14	Galβ1-2Galα1-3GlcNAcβ-sp3		Ab2Aa3GN			253	6	7	5	12520	GlcNAcβ1-6Galβ1-4GlcNAcβ-sp2		GN6'LN
382	27	12	7	7	Galβ1-3GalNAcβ1-4Galβ1-4Glcβ-sp3	GA1, asialo-GM1	aGM1			250	56	18	12	8	GlcNAcβ1-3Galβ1-4GlcNAcβ-sp3		GN3'LN			258	6	6	2	6	Manα1-6(Manα1-3)Manβ-sp4	Man3	(Ma)3b
386	27	6	5	4	Galβ1-4GlcNAcα1-6Galβ1-4GlcNAcβ-sp2		LNa6'LN			265	56	9	6	4	Galb1-3Galb1-4GlcNAcb-sp3		Ab3'LN			260	6	2	2	0	Galβ1-3(Fucβ1-4)GlcNAcβ-sp3		bLeA
434	27	14	7	9	Neu5Acα2-8Neu5Acα2-3Galβ1-4Glcβ-sp4	GD3	GD3			280	56	13	10	5	Galβ1-3GlcNAcβ1-3GalNAcα-sp3		LeC3Tn			267	6	7	3	8	GlcNAcβ1-3Galβ1-3GlcNAcβ-sp3		GlcNAc3'Lec
502	27	10	7	3	(Glcα1-6)6β-sp4	maltohexaose	(Ga6)6b			344	56	21	17	12	Neu5Acβ2-3Galβ1-4GlcNAcβ-sp3	b3’SLN	b3’SLN			276	6	4	2	2	GlcNAcβ1-4Galβ1-4GlcNAcβ-sp3		GN4'LN-C3
510	27	10	11	5	Manα1-6(Manα1-3)Manα1-6(Manα1-3)Manα-sp4		Man5a			369	56	24	14	12	GalNAcα1-4(Fucα1-2)Galβ1-4GlcNAcβ-sp3		ANa4'(Fa2')LN			290	6	4	2	2	Neu5Acα2-6(Galα1-3)GalNAcα-sp3		A3a(Sia)Tn
625	27	13	8	6	(GlcAβ1-4GlcNAcβ1-3)11-12-NH2-ol	hyaluronic acid	HyalU(11-12)-ol			378	56	16	3	13	Galβ1-3GlcNAcα1-3Galβ1-4GlcNAcβ-sp3		LeCa3'LN			293	6	8	4	6	Neu5Acα2-3Galβ1-4Glcβ-sp3	3'SL	3'SL
852	27	7	5	3	GlcNAcβ1-4-[HOOC(CH3)CH]-3-O-GlcNAcα-sp4		GN-aMur			380	56	18	8	13	Galβ1-3GlcNAcα1-6Galβ1-4GlcNAcβ-sp2		LeCa6'LN			295	6	5	3	2	Neu5Acα2-6Galβ1-4Glcβ-sp2	6'SL	6'SL-C2
1201	27	10	7	5	-4(Colα1-3)(Colα1-6)Glcα1-4Galα1-3GlcNAcβ1-		E. coli O11			408	56	13	4	20	GlcNAcβ1-4(GlcNAcβ1-3)Galβ1-4GlcNAcβ-sp3	GlcNAc2-3,4LacNAc	GN2-3',4'LN-C3			303	6	6	4	2	Neu5Gcα2-3Galβ1-4GlcNAcβ-sp3		3'SLN(Gc)
1205	27	6	5	2	-3(GlcNAcβ1-2)Rhaα1-2Rhaα1-4Glcα1-3GalNAcβ1-		E. coli O51			430	56	12	6	13	(4-O-Su)Neu5Aca2-3Galb1-4(Fuca1-3)GlcNAcb-sp3		SiaLeX4''Su			319	6	4	2	3	Neu5Acα2-3-(6-O-Su)Galβ1-4GlcNAcβ-sp3		3'SLN6'Su
1209	27	15	7	11	-4Quip3NAcα1-3Rhaα1-4Galβ1-3GalNAcα1-		E. coli O71			495	56	23	13	12	Manα1-6(Manα1-3)Manα1-6(Manα1-3)Manβ-sp4	Man5	(Ma)5b			322	6	4	4	3	(Neu5Acα2-8)3β-sp3		(Sia)3b
1224	27	15	11	8	-2Rib-ol5-P-6Galα1-3FucNAmα1-3(GlcNAcβ1-4)GlcNAcβ1-		E. coli O151			628	56	26	14	17	(Sia2-3A-GN-M)2-3,6-M-GN-GNb-sp4		11-OS(a2-3)			324	6	3	2	2	Neu5Acα2-6Galβ1-3(6-O-Su)GlcNAcβ-sp3		6'SiaLeC6Su
1238	27	11	7	7	-3Galα1-3(GlcAb1-4)Fucα1-4GlcNAcβ1-3Fucα1-3GlcNAcβ1-		E. coli O41			801	56	29	20	14	GalNAcα1-3GalNAc(fur)β-sp3		Fs(f)-2			330	6	3	2	1	Neu5Acα2-3Galβ1-4Glcβ-sp4-Val		3'SL-Val
1239	27	16	11	10	Escherichia coli O54		E. coli O54			812	56	12	6	7	Galβ1-4Glcα-sp4		Laca			343	6	8	4	6	Neu5Gcα2-3Galβ1-4Glcβ-sp2		3'SL(Gc)
1601	27	4	1	3	Proteus mirabilis 12B-r		P. mirabilis 12B-r			824	56	16	6	17	Galβ1-4Galβ-sp3		Ab4A			348	6	4	2	6	Neu5Acα2-3Galβ1-4Glcα-sp3		3'SLa
1701	27	9	1	21	-3GlcAβ1-4(Galα1-3)FucNAcα1-3GlcNAcα1-		P. penneri 107			1005	56	19	15	4	-4Qui3NAcα1-3Rhaα1-4Galβ1-3(Glcβ1-4)GalNAcα1-		S. enterica O28			366	6	4	1	23	GalNAcα1-3(Fucα1-2)Galβ1-3GlcNAcβ-sp3	A (type 1)	Atype1
1705	27	13	9	5	-3Galα1-4GalNAcα1-3FucNAcα1-3(EtN1-P-6)GlcAcβ1-		P. penneri 31			1008	56	23	15	18	-3Galf2(30%)Acβ1-3Galα1-		S. enterica O67			367	6	2	2	1	GalNAca1-3(Fuca1-2)Galb1-4GlcNAcb-sp2		Atype2-C2
2002	27	13	6	8	-3GlcNAcβ1-4GlcA3Acβ1-2(Rha3Acα1-3)Manα1-4Galβ1-		Sh. boydii type 12			1212	56	17	12	10	-3)Fucα1-3Xlufβ1-		E. coli O95			377	6	6	3	6	Galβ1-3GlcNAcβ1-3Galβ1-3GlcNAcβ-sp2		LeCb3'LeC
2012	27	16	7	10	-4Glcα1-4GlcAβ1-3GlcNAcα1-3Rhaα1-		Sh. boydii type 9			1225	56	8	9	5	-8(D-Ala1-7)Leg5Acα2-4GlcAβ1-3GlcNAcβ1-		E. coli O161			378	6	6	4	3	Galβ1-3GlcNAcα1-3Galβ1-4GlcNAcβ-sp3		LeCa3'LN
8007	27	4	2	2	-6Manα1-2(Glcα1-4)Manα1-2(Glcα1-3)Manβ1-3GlcNAcα1- LPS		E. coli O73 LPS			1249	56	24	12	18	Escherichia coli O102		E. coli O102			380	6	2	2	1	Galβ1-3GlcNAcα1-6Galβ1-4GlcNAcβ-sp2		LeCa6'LN
7	26	13	7	8	Glcα-sp3		aG			1250	56	17	6	19	-3(Rhaα1-4)GlcAα1-2Rhaα1-2Rhaα1-2Galα1-3GalNAcβ1-		E. coli O120			390	6	1	0	1	(Glcα1-4)4β-sp4	maltotetraose	(Ga4)4b
10	26	16	13	5	GlcNAcβ-sp3		GN			1701	56	19	14	8	-3GlcAβ1-4(Galα1-3)FucNAcα1-3GlcNAcα1-		P. penneri 107			395	6	5	2	3	GlcNAcβ1-6(GlcNAcβ1-3)Galβ1-4GlcNAcβ-sp2	Tk	Tk
15	26	2	1	2	HOCH2(HOCH)4CH2NH2	aminoglucitol	glucitol			1706	56	24	14	17	-6(S-Lac2-3)GlcNAcβ1-3Galα1-3GlcNAc6Acβ1-		P. penneri 40			399	6	5	3	12	Galβ1-3GlcNAcα1-3Galβ1-3GlcNAcβ-sp2		LeCa3'LeC-C2
48	26	10	4	19888	Neu5Acα-sp3		Sia			2216	56	14	5	10	Shigella flexneri type 5c		Sh. flexneri type 5c			407	6	5	4	2	Galβ1-4GlcNAcβ1-3Galβ1-4Glcα-sp4	LNnTα	LNnTa
52	26	20	8	23072	Neu5Gcα-sp3		aNeu5Gc			8011	56	34	26	13	-3(S-Lac2-4)GlcNAcβ1-2Rhaα1-2Rhaα1-3(Glcβ1-2)Rhaα1-3GlcNAcβ1- LPS		E. coli O150 LPS			421	6	5	3	4	Galβ1-3GlcNAcβ1-3Galβ1-4Glcα-sp4		LNTa
57	26	13	11	3	D-Ribβ -sp4		bRib			nospot	56	21	11	18	control		control			437	6	4	3	2	GalNAcα1-3(Fucα1-2)Galβ1-3GalNAcβ-sp3	A(type 4)	A(type 4)
76	26	7	8	3	Galα1-3Galβ-sp3	Bdi	Bdi			103	55	21	13	14	GalNAcα1-3GalNAcα-sp3	core 5	core5			438	6	7	4	6	Fucβ1-2Galβ1-4(Fucα1-3)GlcNAcβ-sp3		LeYbF
88	26	2	1	2	Galβ1-3GalNAcβ-sp3	Tββ	Tbb			136	55	13	5	9	Galβ1-4Glcβ-sp4-Ile		Lac-Ile			441	6	6	4	4	Neu5Acα2-6(Fucα1-2)Galβ1-4GlcNAcβ-sp3		Sia6'Htype2
97	26	10	8	6	Galβ1-4GlcNAcβ-sp3	N-acetyllactosamine, LN	LN			223	55	19	7	13	Galα1-4Galβ1-4Glcβ-sp2	Pk, Gb3, GbOse3	Pk-C2			488	6	7	5	6	Galβ1-4GlcNAcβ1-6(Galβ1-4GlcNAcβ1-3)GalNAcα-sp3		LN2-3,6Tn
100	26	10	4	9	Galβ1-6Galβ-sp4		Ab6A			274	55	17	10	9	GalNAcα1-3Galβ1-4GlcNAcβ-sp3		ANa3'LN			495	6	7	5	4	Manα1-6(Manα1-3)Manα1-6(Manα1-3)Manβ-sp4	Man5	(Ma)5b
112	26	2	1	2	Glcβ1-6Glcβ-sp4	gentiobiose	gent			338	55	24	13	13	Neu5Acα2-6Galβ1-3GalNAcα-sp3	6'-sialyl-TF	6'SiaTF			537	6	4	2	3	Neu5Aα2-3Galβ1-4GlcNAcβ1-3Galβ1-4Glcβ-sp4	LSTd	LSTd
114	26	13	3	26	GlcNAcβ1-3Manβ-sp4		GN3M			372	55	15	6	15	Fucα1-2Galβ1-4(Fucα1-3)GlcNAcβ-sp3	Ley	LeY			539	6	2	1	2	Galβ1-4GlcNAcβ1-6(Fucα1-2Galβ1-3GlcNAcβ1-3)Galβ1-4Glcβ-sp4	MFLNH I	MFLNH I
134	26	9	4	6	Galβ1-4Glcβ-sp4-Arg		Lac-Arg			496	55	31	11	22	Fucα1-2Galβ1-3(Fucα1-4)GlcNAcβ1-3Galβ1-4Glcβ-sp4		LeBLac			546	6	4	2	4	Neu5Aα2-3Galβ1-4GlcNAcβ1-3Galβ1-4Glcα-sp4	LSTdα	LSTda
139	26	4	2	4	Galβ1-4GlcNAcα-sp3		LNa			499	55	9	15	5	Galβ1-4GlcNAcβ1-6(Galβ1-4GlcNAcβ1-3)Galβ1-4GlcNAcβ-sp2	I	LN2-3',6'LN			625	6	6	3	4	(GlcAβ1-4GlcNAcβ1-3)11-12-NH2-ol	hyaluronic acid	HyalU(11-12)-ol
142	26	17	10	10	GlcNAcα1-3GalNAcβ-sp3		GNa3AN			505	55	23	7	17	(GNβ1-2Mα1)2-3,6-Mβ1-4GNβ1-4GNβ-sp4		7-OS			632	6	7	4	4	(GlcAβ1-3GlcNAcβ1-4)13-NH(p-C6H4)CH2CH2NH2	hyaluronic acid	HyalU13-ol
166	26	4	2	2	GlcAβ1-6Galβ-sp3		GUb6A			542	55	21	9	15	Galβ1-3GlcNAcβ1-3Galβ1-4(Fucα1-3)GlcNAcβ1-6(Galβ1-3GlcNAcβ1-3)Galβ1-4Glcβ-sp4	MF(1-3)iLNO	MF(1-3)iLNO			633	6	2	0	2	(Neu5Acα2-8)n-NH(p-C6H4)CH2CH2NH2	colominic acid	(Neu5Aca2-8)n
179	26	15	8	8	6-O-Su-Galβ1-3(6-O-Su)GlcNAcβ-sp2		LeC6,6'Su2			804	55	10	5	18	[Galβ1-4GlcNAcβ-OCH2CH2]2NH		LN_dimer			806	6	7	5	5	Galα1-6Glcα-sp3		Aa6Ga
186	26	16	8	13	Neu5Acα2-8Neu5Acα2-sp3	(Sia)2	(Sia)2			823	55	23	9	37	GalNAcβ1-4Galβ-sp3		ANb4A			814	6	2	4	1	Manα1-6Manα-sp4		Ma6Ma
187	26	14	9	8	Neu5Acα2-8Neu5Acα2-sp9	(Sia)2	(Sia)2Bn			1414	55	31	14	23	-2Rha3Acα1-6GlcNAcα1-4LGalNAcAα1-3QuiNAc4NSHbβ1-		P. aerginosa O3ab			826	6	4	4	2	Glcβ1-3GalNAcα-sp3		Gb3Tn
190	26	12	7	5	Galβ1-4-(6-P)GlcNAcβ-sp2		LN6P			2006	55	16	9	11	-6(R-Lac2-4)Glcβ1-4GalNAcα1-3GalNAcβ1-		Sh. boydii type 17			850	6	7	5	7	Galβ1-3(6-O-Su)GalNAcα-sp3		6SuTF
205	26	3	1	3	Neu5Acα2-6GalNAcβ-sp3		6SiaANb			59	54	11	6	7	αKdo-5-phosphate-sp11		A173			905	6	3	2	2	Crypted formula, available on request		Crypted formula
209	26	7	4	4	αKdo-(2→4)-αKdo-sp11		A58			61	54	9	1	17	3-O-Su-GalNAcα-sp3		Tn3Su			922	6	4	0	6	Crypted formula, available on request		Crypted formula
217	26	16	7	174	Fucα1-2Galβ1-3GalNAcα-sp3	H (type 3)	Htype3			76	54	10	5	6	Galα1-3Galβ-sp3	Bdi	Bdi			924	6	3	2	2	Crypted formula, available on request		Crypted formula
221	26	19	12	10	Galα1-3Galβ1-4Glcβ-sp4		Aa3'Lac-Gly			97	54	15	11	6	Galβ1-4GlcNAcβ-sp3	N-acetyllactosamine, LN	LN			926	6	6	2	10	Crypted formula, available on request		Crypted formula
229	26	11	3	14	Galβ1-3Galβ1-4GlcNAcβ-sp4		Ab3'LN-Gly			99	54	15	7	12	Galβ1-4GlcNAcβ-sp8	N-acetyllactosamine, LN	LN-PEG			927	6	2	2	1	Crypted formula, available on request		Crypted formula
238	26	4	2	3	GalNAcb1-4Galb1-4Glcb-sp3		GA2			100	54	16	4	14	Galβ1-6Galβ-sp4		Ab6A			1001	6	7	3	6	-4Qui3Nα1-3Rhaα1-4Galβ1-3(Glcβ1-4)GalNα1-		S. enterica O28deAc
240	26	12	7	7	(Glcα1-4)3β-sp4	maltotriose	(Ga4)3b			116	54	13	7	12	GlcNAcβ1-4GlcNAcβ-sp3	chitobiose	Ch2			1007	6	7	3	15	-2(Galfα1-4)Galα1-3ManNAcβ1-6Galfβ1-3GlcNAcβ1-		S. enterica O17
250	26	10	8	2	GlcNAcβ1-3Galβ1-4GlcNAcβ-sp3		GN3'LN			140	54	16	11	8	Galα1-3GalNAc(fur)β-sp3		Tab(f)			1012	6	4	1	3	-2(Fuc3NFoα1-3)Manβ1-3Glcβ1-3GlcNAcβ1-		S. enterica O60
251	26	16	7	10	GlcNAcβ1-4Galβ1-4GlcNAcβ-sp2		GN4'LN			157	54	4	2	2	3-O-Su-Galβ1-4GlcNAcβ-sp3		LN3'Su			1015	6	5	4	5	-3(ManNAcβ1-2)Rhaα1-2Rhaα1-2Galα1-3GlcNAcβ1-		S. enterica O42
276	26	5	4	2	GlcNAcβ1-4Galβ1-4GlcNAcβ-sp3		GN4'LN-C3			160	54	20	20	10	6-O-Su-Galβ1-3GlcNAcβ-sp2		LeC6'Su-C2			1020	6	7	3	6	-7Neu5Acα2-3FucNAmα1-3GlcNAc6Acβ1-		S. enterica O21
287	26	24	8	17670	3-O-Su-Galβ1-3(Fucα1-4)GlcNAcβ-sp3	3'-O-Su-Lea	3'SuLeA			182	54	11	6	8	3,6-O-Su2-Galβ1-4GlcNAcβ-sp2		LN3'6'Su2			1023	6	4	2	2	-3(Galβ1-4)Galβ1-4(GlcNAcβ1-2)Glcβ1-3GalNAcβ1-		S. enterica O38
291	26	10	6	11	Neu5Acβ2-6(Galβ1-3)GalNAcα-sp3		b6SiaTF			197	54	32	14	21	3,6-O-Su2-GalNAcβ1-4-GlcNAcβ-sp3		LacdiNAc3',6'Su2			1024	6	2	2	0	-3(Rha2(%)Ac3(%)Ac4(%)Acα1-4GalAα1-2)Rhaα1-4Glcα1-2Rhaα1-3GlcNAcβ1-		C. sakazakii G2356 O2
301	26	6	6	4	Neu5Aca2-6Galb1-4GlcNAcb-sp8		6'SLN-PEG			225	54	6	14	2	Galα1-4Galβ1-4GlcNAcβ-sp2	P1	P1			1212	6	7	2	10	-3)Fucα1-3Xlufβ1-		E. coli O95
320	26	16	7	16	4-O-Su-Neu5Acα2-3-(6-O-Su)Galβ1-4GlcNAcβ-sp3		3'SLN6',4''Su2			267	54	13	3	17	GlcNAcβ1-3Galβ1-3GlcNAcβ-sp3		GlcNAc3'Lec			1214	6	2	1	2	-4-8eLeg5Ac7Acα2-6Galβ1-3FucNAcα1-3GlcNAcα1-		E. coli O108
343	26	8	8	2	Neu5Gcα2-3Galβ1-4Glcβ-sp2		3'SL(Gc)			277	54	15	2	14	GalNGcα1-3(Fucα1-2)Galβ-sp3		NGcAtri			1240	6	1	0	1	Escherichia coli O62		E. coli O62
346	26	8	0	8	Neu5Acα2-3-(6-O-Su)Galβ1-4(6-O-Su)GlcNAcβ-sp3		6,6'Su2-3'SLN			299	54	17	11	15	Neu5Acα2-3Galβ1-3GlcNAcβ-sp3	3'SiaLeC	3'SiaLeC			1241	6	1	0	1	Escherichia coli O81		E. coli O81
381	26	10	2	8	Galβ1-3GlcNAcβ1-6Galβ1-4GlcNAcβ-sp2		LeC6'LN			303	54	7	2	20	Neu5Gcα2-3Galβ1-4GlcNAcβ-sp3		3'SLN(Gc)			1242	6	7	4	4	-4GlcAβ1-4(GlcNAcβ1-2)GlcAβ1-3GlcNAcα1-		E. coli O30
422	26	11	6	6	Neu5Aca2-3Galb1-4GlcNAcb1-3Galb-sp3		3'SLNb3A			339	54	16	9	12	Neu5Acβ2-6Galβ1-3GalNAcα-sp3		6'bSiaTF			1244	6	6	2	5	Escherichia coli O37		E. coli O37
441	26	8	6	4	Neu5Acα2-6(Fucα1-2)Galβ1-4GlcNAcβ-sp3		Sia6'Htype2			345	54	16	12	8	Neu5Acα2-3Galβ1-3(6-O-Su)GalNAcα-sp3		6Su3'SiaTF			1249	6	3	2	1	Escherichia coli O102		E. coli O102
499	26	5	3	3	Galβ1-4GlcNAcβ1-6(Galβ1-4GlcNAcβ1-3)Galβ1-4GlcNAcβ-sp2	I	LN2-3',6'LN			438	54	12	8	7	Fucβ1-2Galβ1-4(Fucα1-3)GlcNAcβ-sp3		LeYbF			1254	6	4	2	3	-2(ManNAcα1-3)Rhaα1-3Rhaα1-3Rhaα1-3GalNAcα1-		E. coli O154
505	26	13	8	8	(GNβ1-2Mα1)2-3,6-Mβ1-4GNβ1-4GNβ-sp4		7-OS			491	54	23	14	18	GalNAcα1-3(Fucα1-2)Galβ1-4(Fucα1-3)GlcNAcβ-sp3	ALey	ALeY			1258	6	8	4	7	-4ManNAc3NAcAβ1-2Rhaα1-3Rhaβ1-4GlcNAcα1-		E. coli O180
528	26	7	5	4	Neu5Acα2-3Galβ1-4(Fucα1-3)GlcNAcβ1-3Galβ-sp3		SiaLeX3A			510	54	16	8	10	Manα1-6(Manα1-3)Manα1-6(Manα1-3)Manα-sp4		Man5a			1304	6	1	3	0	-2Glcβ1-6Galα1-6GalNAcα1-4(Glcβ1-3)GalNAcα1-3GalNAcα1-		P. alcalifaciens O9
546	26	5	0	6	Neu5Aα2-3Galβ1-4GlcNAcβ1-3Galβ1-4Glcα-sp4	LSTdα	LSTda			539	54	27	16	14	Galβ1-4GlcNAcβ1-6(Fucα1-2Galβ1-3GlcNAcβ1-3)Galβ1-4Glcβ-sp4	MFLNH I	MFLNH I			1405	6	5	4	2	Rhaα1-3Rhaα1-4GalNAcAα1-3QuiNAcβ1-3Rhaα1-3(Glcα1-6)Glcβ1-3(Glcα1-4)(L-Ala1-2GalNα1-3(P-6)L-gro-manHep7Cmα1-3(P-2)(P-4)L-gro-manHepα1-5Kdoα		P. aerginosa O13ac
548	26	13	6	8	Neu5Aα2-6Galβ1-4GlcNAcβ1-3Galβ1-4GlcNAcβ-sp2	Sia6’LN-LN	6'SLN-LN-C2			818	54	19	10	32	GalNAcα1-4GalNAcα-sp3		ANa4ANa			1410	6	5	4	3	-4ManNAc3NAmAβ1-4LGulNAc3NAcAα1-3DFucNAcβ1-		P. aerginosa O2ac(F3)
806	26	7	6	2	Galα1-6Glcα-sp3		Aa6Ga			826	54	24	10	18	Glcβ1-3GalNAcα-sp3		Gb3Tn			1415	6	6	4	3	-2Rhaα1-3FucNAcα1-3FucNAcα1-3QuiNAcα1-		P. aerginosa O4ab
808	26	17	8	12	Galα1-6Glcβ-sp3	melibiose	Aa6G-C3			851	54	19	12	12	Galα1-3(6-O-Su)GalNAcα-sp3		6SuTaa			1417	6	6	2	6	-2Rhaα1-4GalNAcA3Acα1-4GalNFoAα1-3QuiNAcα1-		P. aerginosa O6(F1)
813	26	5	6	2	Galβ1-3GalNGcα-sp3		TFGc			926	54	23	11	13	Crypted formula, available on request		Crypted formula			1419	6	2	1	2	Pseudomonas aeruginosa O10a10b		P. aeruginosa O10a10b
816	26	13	9	6	Galβ1-4GalNAcα-sp3		Ab4ANa			931	54	4	4	1	CMG2 diamine, 2Na-salt		CMG2			1503	6	6	2	4	-2Rhaα1-2Rhaα1-2Rhaα1-4GalAα1-3GlcNAcα1-		E. cloacae G2277
817	26	21	10	14	GalNAcβ1-4GalNAcα-sp3		ANb4ANa			1003	54	25	14	15	-4(Fucα1-3)GalNα1-6ManNα1-3Fucα1-3(Glcβ1-4)Galβ1-		S. enterica O16deAc			1504	6	4	2	2	-3Rhaβ1-4(Glcα1-3)Rhaα1-2Rhaα1-3Galα1-3DFucNAcα1-		E. cloacae G3421
820	26	7	5	5	GlcNAcβ1-4GalNAcα-sp3		GN4ANa			1213	54	13	10	7	-3(Glcα1-2)Rhaα1-2Rhaα1-2Rhaα1-3(Glcα1-2)Rhaα1-		E. coli O99			1601	6	5	4	2	Proteus mirabilis 12B-r		P. mirabilis 12B-r
851	26	15	9	9	Galα1-3(6-O-Su)GalNAcα-sp3		6SuTaa			1214	54	29	19	14	-4-8eLeg5Ac7Acα2-6Galβ1-3FucNAcα1-3GlcNAcα1-		E. coli O108			1602	6	6	4	2	-3(Rib1(50%)Ac-ol5-P-6)Galβ1-4(GlcNAcβ1-2)Glcβ1-3GlcNAcβ1-		P. mirabilis 1B-m
906	26	10	10	2	Crypted formula, available on request		Crypted formula			1231	54	13	6	7	-2Glcβ1-6GlcNAcα1-3FucNAcα1-3GlcNAcβ1-		E. coli O12			1702	6	4	4	0	-3(Glcβ1-3GlcNAc4(S-Lac)b1-2)Rhaα1-2Rhaα1-2Gal6Acα1-3GlcNAcβ1-		P. penneri 113
910	26	5	1	7	Npentyl-Indol-linked-3-NH2 (AcOH salt)		NpentylIndol			1405	54	16	10	10	Rhaα1-3Rhaα1-4GalNAcAα1-3QuiNAcβ1-3Rhaα1-3(Glcα1-6)Glcβ1-3(Glcα1-4)(L-Ala1-2GalNα1-3(P-6)L-gro-manHep7Cmα1-3(P-2)(P-4)L-gro-manHepα1-5Kdoα		P. aerginosa O13ac			1703	6	2	2	2	-4(Glcα1-2)GlcA3Acβ1-3GlcNAcα1-2(R-3HOBut1-3)Fuc3Nβ1-6Glc4Acα1-		P. penneri 17
915	26	12	13	1	APPAT(Tn)SGPAPRTDPASTVGHAPPATSG-sp12		GP27-Tn			1501	54	27	20	12	Proteus genomospecies 5/6 O79		P. genomospecies 5/6 O79			1803	6	6	2	6	-4GalN6Acα1-3DFuc2Acα1-3(EtN1-P-6)GlcNAcβ1-3Galα1-		P. vulgaris O19ab
928	26	13	5	10	Crypted formula, available on request		Crypted formula			1614	54	7	3	4	-6(GalA6(L-Lys)α1-4)GalNAcβ1-4(Glcα1-2)GlcAβ1-3GalNAcβ1-		P. mirabilis O3ab			1901	6	7	5	898	Acinetobacter baumannii LUH5534		A.baumannii LUH5534
1004	26	9	3	10	-2Fucα1-2Galβ1-3GalNAcα1-3GlcNAcα1-		S. enterica O13			2005	54	11	5	7	-4GlcAβ1-2(Galα1-3)Man6(50%)Acβ1-4Manβ1-3GlcNAcβ1-		Sh. boydii type 16			2005	6	4	1	4	-4GlcAβ1-2(Galα1-3)Man6(50%)Acβ1-4Manβ1-3GlcNAcβ1-		Sh. boydii type 16
1008	26	11	8	3	-3Galf2(30%)Acβ1-3Galα1-		S. enterica O67			2105	54	31	19	18	GalNAcA3Ac6NH2α1-4GalNAcAα1-3GlcNAc		Sh. dysenteriae type 7			2010	6	4	4	1	-2Galfβ1-3GlcNAcα1-8(3HOBut1-7)Pse5Ac2-6Galα1-6Glcα1-		Sh. boydii type 7
1009	26	5	2	4	-3(S-3HOBut1-2Ala1-4)Qui4Nβ1-6GlcNAcα1-3QuiNAcα1-3GlcNAcα1-		S. enterica O58			2215	54	11	2	10	-2(EtN1-P-3)Rhaα1-2Rhaα1-3Rhaα1-3(Glcα1-6)GlcNAcβ1-		Sh. flexneri 4av			2106	6	3	2	2	-4GlcAβ1-3GalNAcβ1-3(GlcNAcβ1-4Glcβ1-4)GalNAcβ1-		Sh. dysenteriae type 8
1015	26	13	7	7	-3(ManNAcβ1-2)Rhaα1-2Rhaα1-2Galα1-3GlcNAcβ1-		S. enterica O42			8004	54	17	9	19	-4(GalNAcβ1-3)Galα1-6Glcβ1-3GalNAcβ1- LPS		E. coli O130 LPS			2201	6	3	1	2	-3GlcNAcβ1-2Rhaα1-2Rhaα1-3(Glcβ1-4)Rhaα1-		Sh. flexneri type 2a
1021	26	17	8	13	-3(GlcNAcβ1-2)Rhaα1-2Rhaα1-4Glcα1-3GalNAcβ1-		S. enterica O57			8008	54	20	11	13	-3Rib-ol5-P-6Galα1-3FucNAmα1-3GlcNAcβ1- LPS		E. coli O118 LPS			2202	6	7	5	5	-3GlcNAcβ1-2(Glcα1-3)Rhaα1-2Rhaα1-3(Glcα1-4)Rhaα1-		Sh. flexneri type 2b
1027	26	7	4	4	-4Qui3NAcα1-3Rhaα1-6GlcNAcα1-4GlcAβ1-3(Glcβ1-4)GalNAcα1-		C. sakazakii G2726 O3			8013	54	17	7	37	Escherichia coli O49 LPS		E.coli O49 LPS			2211	6	5	4	3	-3GlcNAcβ1-2(Glcα1-3)Rhaα1-2Rhaα1-3Rhaα1-		Sh. flexneri type X
1204	26	6	4	6	-2(S-3HOBut1-4)Qui4Nα1-4GalNAcβ1-4Rhaα1-3GlcNAc6(30%)Acβ1-		E. coli O49			53	53	16	10	8	Neu5Gcβ-sp3		bSia5Gc			2212	6	7	4	9	-2Rhaα1-2Rhaα1-3Rhaα1-3GlcNAcβ1-		Sh. flexneri type Y
1206	26	8	2	26	-3Fucf2(50%)Acβ1-3-6dmanHepβ1-		E. coli O52			118	53	17	10	9	GlcNAcβ1-6GalNAcα-sp3	core 6	core6			2214	6	4	1	3	Shigella flexneri type 2c		Sh. flexneri type 2c
1242	26	19	8	12	-4GlcAβ1-4(GlcNAcβ1-2)GlcAβ1-3GlcNAcα1-		E. coli O30			125	53	16	10	9	6-Bn-Galβ1-4GlcNAcβ-sp2		6'Bn-LN			2218	6	7	3	13	Shigella flexneri type Ya		Sh. flexneri type Ya
1250	26	2	2	1	-3(Rhaα1-4)GlcAα1-2Rhaα1-2Rhaα1-2Galα1-3GalNAcβ1-		E. coli O120			307	53	19	12	13	KDNα2-3Galβ1-3GlcNAcβ-sp2		KDN3'LeC			2502	6	6	4	2	-4(2-O-Su)L-IdoAα1-4(6-O-Su)GlcNSuα1-_-4GlcAβ1-4GlcNAcα1-		Heparin
1303	26	7	1	14	-4GlcNAcβ1-3GlcAα1-4GlcNAcα1-3Rha2Acβ1-		P. alcalifaciens O7			349	53	15	11	5	Neu5Acα2-3(Neu5Acα2-2)Galβ-sp3		Sia2-2,3A			3502	6	7	3	8	Rha:Ara:Gal:GalA 17:3:62:18, MW 100-400kDa		Galactan-2
1307	26	12	6	7	-4(D-GroA1NH2(2-P-3))GalNAcβ1-4Galβ1-3FucNAc4Nβ1-		P. alcalifaciens O22			374	53	15	9	17	Galα1-3(Galα1-4)Galβ1-4GlcNAcβ-sp3		Aa2-3',4'LN			8011	6	2	2	1	-3(S-Lac2-4)GlcNAcβ1-2Rhaα1-2Rhaα1-3(Glcβ1-2)Rhaα1-3GlcNAcβ1- LPS		E. coli O150 LPS
1309	26	11	6	6	-4Qui3NFoβ1-3Galα1-3GlcAβ1-3GalNAcβ1-		P. alcalifaciens O40			498	53	29	11	28	Galβ1-4GlcNAcβ1-3Galβ1-4GlcNAcβ1-3Galβ1-4GlcNAcβ-sp3	(LN)3	(LNb3')3			8014	6	4	3	2	Escherichia coli O81 LPS		E.coli O81 LPS
1310	26	6	3	5	-3GlcAβ1-4(Glcα1-3)Fucα1-4Fucα1-2Glcβ1-3GlcNAcα1-		P. alcalifaciens O46deAc			502	53	19	8	172	(Glcα1-6)6β-sp4	maltohexaose	(Ga6)6b			block b	6	7	4	4	control		control
1410	26	14	8	8	-4ManNAc3NAmAβ1-4LGulNAc3NAcAα1-3DFucNAcβ1-		P. aerginosa O2ac(F3)			924	53	5	3	3	Crypted formula, available on request		Crypted formula			nospot	6	7	5	4	control		control
1607	26	16	10	10	GalNAcβ1-4GalNAcα1-3GlcNAcα1-2Rib-ol		P. mirabilis O16			1016	53	38	15	49	-2Ribfβ1-4Galβ1-4GlcNAcα1-4Galβ1-3GlcNAcα1-		S. enterica O52			76	5	3	2	2	Galα1-3Galβ-sp3	Bdi	Bdi
1608	26	11	9	4	-3GlcAβ1-4(Galα1-3)FucNAcα1-3GlcNAcα1-		P. mirabilis O23			1215	53	22	13	14	-4(GlcpNAcβ1-3)GalNAcα1-2Glcα1-4L-IdoAα1-3GalNAcβ1-		E. coli O112ab			134	5	2	1	1	Galβ1-4Glcβ-sp4-Arg		Lac-Arg
1609	26	10	7	4	-4(Lys2-6)GalAα1-4Galα1-3(Ser-(2-6)GalA4Acα1-3GlcNAcβ1-		P. mirabilis O28			1224	53	12	8	5	-2Rib-ol5-P-6Galα1-3FucNAmα1-3(GlcNAcβ1-4)GlcNAcβ1-		E. coli O151			157	5	6	3	3	3-O-Su-Galβ1-4GlcNAcβ-sp3		LN3'Su
1610	26	15	7	12	-3LQuiNAcα1-3GlcNAcα1-6(S-Lac-1-3)GlcNAcα1-		P. mirabilis O31			1255	53	19	9	15	-2Rha4NAcα1-3Fucα1-4Glcβ1-3GalNAcα1-		E. coli O157			166	5	3	2	2	GlcAβ1-6Galβ-sp3		GUb6A
1616	26	9	7	2	-4(GlcAα1-3)FucNAcα1-3GlcNAcβ1-		P. mirabilis O6			1413	53	27	13	33	-2LRha3Acα1-6GlcNAcα1-4LGalNAcA3Acα1-3(S-3HOBut1-4)QuiNAc4Nβ1-		P. aerginosa O3(Habs 3)			178	5	6	3	7	6-O-Su-Galβ1-4(6-O-Su)Glcβ-sp2		Lac6,6'Su2
1617	26	9	5	6	-4(S,R-CetLys2-6)GlcAb1-6GalNAcα1-6GlcNAcβ1-3GlcNAcβ1-		P. mirabilis O60			3502	53	20	15	8	Rha:Ara:Gal:GalA 17:3:62:18, MW 100-400kDa		Galactan-2			183	5	6	3	7	4,6-O-Su2-Galβ1-4GlcNAcβ-sp2		LN4'6'Su2-C2
1707	26	9	7	2	-4(Glcα1-3)Glcβ1-3Galβ1-3GalNAcβ1-4Rib-ol5-P-		P. penneri 75			62	52	7	4	4	GlcAβ-sp2		bGN-C2			211	5	6	4	5	αKdo-(2→8)-αKdo-sp11		A78
2005	26	10	5	8	-4GlcAβ1-2(Galα1-3)Man6(50%)Acβ1-4Manβ1-3GlcNAcβ1-		Sh. boydii type 16			63	52	33	16	24	4-O-Su-GlcNAcβ-sp2		GN4Su			272	5	6	3	3	Neu5Acα2-3Galβ1-4Glcβ-sp4-Cit		3'SL-Cit
2213	26	6	3	13	-3Rhaα1-3(Glcα1-4)GlcNAcβ1-2Rhaα1-2Rhaα1-		Sh. flexneri type 1a			75	52	10	6	5	Galα1-2Galβ-sp3		Aa2A			292	5	4	2	5	Neu5Acα2-3Galβ1-3GalNAcα-sp3		Sia3'TF
2501	26	13	9	4	Streptococcus equi sp. hyaluronic acid sodium salt		S. equi sp. hyaluronic acid			88	52	24	11	14	Galβ1-3GalNAcβ-sp3	Tββ	Tbb			313	5	4	2	5	4-O-Su-Neu5Aca2-3Galb1-4GlcNAcb-sp3		3'SLN4''Su
3501	26	7	3	5	Rha:Ara:Gal:GalA 9:3:79:9, MW 900-2000 kDa		Galactan-1			110	52	17	14	5	Glcα1-4Glcβ-sp3	maltose	Malt2			321	5	6	4	7	(Neu5Acα2-8)3-sp3	(Sia)3	(Sia)3
8010	26	6	1	5	-4(GlcpNAcβ1-3)GalNAcα1-2Glcα1-4L-IdoAα1-3GalNAcβ1- LPS		E. coli O112ab LPS			117	52	21	10	28	GlcNAcβ1-4GlcNAcβ-sp4	chitobiose	Ch2-Gly			331	5	1	0	1	Neu5Gcα2-3Galβ1-3GlcNAcβ-sp3		3'SiaLeC(Gc)
print b	26	16	10	10	control		control			119	52	16	4	12	Manα1-2Manβ-sp4		Ma2Mb			347	5	4	2	4	Galβ1-4(Neu5Acα2-6)GlcNAcβ-sp2		6SLN
30	25	13	11	5	Glcβ-sp4		bG-Gly			121	52	25	16	16	Manα1-4Manβ-sp4		Ma4M			349	5	2	1	1	Neu5Acα2-3(Neu5Acα2-2)Galβ-sp3		Sia2-2,3A
40	25	2	2	1	4-O-Su-GalNAcb-sp4		bAN4Su-Gly			170	52	12	16	6	Neu5Acα2-6Galβ-sp3		Sia6A			422	5	4	2	7	Neu5Aca2-3Galb1-4GlcNAcb1-3Galb-sp3		3'SLNb3A
107	25	13	5	9	GalNAcβ1-4GlcNAcβ-sp2	LacdiNAc	LacdiNAc-C2			204	52	19	10	20	4-O-Su-GalNAcβ1-4GlcNAcβ-sp2		LacdiNAc4'Su-C2			486	5	4	2	1	Galb1-4GalNAcb1-3(Fuca1-2)Galb1-4GlcNAcb-sp3		Ab4ANb3'(Fa2')LN
146	25	9	4	7	Galβ1-4(6-O-Su)Glcβ-sp2		Lac6Su			260	52	12	7	20	Galβ1-3(Fucβ1-4)GlcNAcβ-sp3		bLeA			501	5	5	2	11	Galβ1-3GalNAcβ1-3Galα1-4Galβ1-4Glcβ-sp4	Gb5	Gb5
169	25	6	4	3	Neu5Acα2-3Galβ-sp3	GM4	GM4			287	52	19	6	16	3-O-Su-Galβ1-3(Fucα1-4)GlcNAcβ-sp3	3'-O-Su-Lea	3'SuLeA			504	5	5	3	5	(Aβ1-4GNβ1-2Mα1)2-3,6-Mβ1-4GNβ1-4GNβ-sp4		9-OS
195	25	10	2	8	6-O-Su-GalNAcβ1-4-(3-O-Ac)GlcNAcβ-sp3		3Ac-LacdiNAc6'Su			289	52	3	2	3	Neu5Acα2-6(Galβ1-3)GalNAcα-sp3		6SiaTF			533	5	6	3	4	(Neu5Aca2-8)2Neu5Aca2-3(GalNAcb1-4)Galb1-4Glcи-sp2		GT2
308	25	5	2	6	KDNα2-3Galβ1-4GlcNAcβ-sp2		KDN3'LN			291	52	19	13	9	Neu5Acβ2-6(Galβ1-3)GalNAcα-sp3		b6SiaTF			535	5	4	1	5	Neu5Acα2-8Neu5Acα2-3(GalNAcβ1-4)Galβ1-4Glcβ-sp4	GD2	GD2-Gly
329	25	7	9	3	Neu5Acα2-3Galβ1-4Glcβ-sp4-Trp		3'SL-Trp			346	52	11	8	4	Neu5Acα2-3-(6-O-Su)Galβ1-4(6-O-Su)GlcNAcβ-sp3		6,6'Su2-3'SLN			630	5	6	4	5	(GlcAβ1-3GlcNAcβ1-4)20-NH(p-C6H4)CH2CH2NH2	hyaluronic acid	HyalU20-ol
368	25	7	3	9	GalNAcα1-3(Fucα1-2)Galβ1-4GlcNAcβ-sp3	A (type 2)	Atype2			368	52	16	14	6	GalNAcα1-3(Fucα1-2)Galβ1-4GlcNAcβ-sp3	A (type 2)	Atype2			911	5	0	0	0	N-C5-indazole-3-CONH-PEG-NH2 (AcOH salt)		NC5-indazole
627	25	10	5	5	(Siaα2-6Aβ1-4GNβ1-2Mα1)2-3,6-Mβ1-4GNβ1-4GNβ-sp4	YDS	11-OS			377	52	36	14	42	Galβ1-3GlcNAcβ1-3Galβ1-3GlcNAcβ-sp2		LeCb3'LeC			920	5	6	3	5	Crypted formula, available on request		Crypted formula
629	25	12	4	10	Trehalose-ethanolamine		Treh			384	52	22	8	18	Galβ1-4GlcNAcβ1-3Galβ1-4GlcNAcβ-sp2	i	LN3'LN-C2			1008	5	3	1	3	-3Galf2(30%)Acβ1-3Galα1-		S. enterica O67
1003	25	12	5	8	-4(Fucα1-3)GalNα1-6ManNα1-3Fucα1-3(Glcβ1-4)Galβ1-		S. enterica O16deAc			486	52	19	6	15	Galb1-4GalNAcb1-3(Fuca1-2)Galb1-4GlcNAcb-sp3		Ab4ANb3'(Fa2')LN			1019	5	6	3	5	-2Glcα1-6Glcα1-4(GlcNAcβ1-3)Galα1-3GlcNAcβ1-		S. enterica O44
1016	25	7	4	4	-2Ribfβ1-4Galβ1-4GlcNAcα1-4Galβ1-3GlcNAcα1-		S. enterica O52			530	52	13	11	2	(Neu5Acα2-3Galβ1)2-3,4-GlcNAcβ-sp3		(Sia3A)2-3,4GN			1221	5	4	1	3	-4(GalNAcβ1-3)Galα1-6Glcβ1-3GalNAcβ1-		E. coli O130
1403	25	14	3	20	-2LGlcβ1-3FucNAcα1-3DFucNAcβ1-		P. aerginosa O11ab			901	52	19	8	16	biot-CMG2-NH2		biot-CMG2			1255	5	4	3	1	-2Rha4NAcα1-3Fucα1-4Glcβ1-3GalNAcα1-		E. coli O157
1404	25	5	4	2	-2Rhaα1-3Rhaα1-4GalNAcA3Acα1-3QuiNAcβ1-		P. aerginosa O13ab			912	52	22	8	17	APPA(Tn)TSGPAPRTDPASTVGHAP-sp12		GP22-Tn			1310	5	6	3	5	-3GlcAβ1-4(Glcα1-3)Fucα1-4Fucα1-2Glcβ1-3GlcNAcα1-		P. alcalifaciens O46deAc
1409	25	6	3	14	-4ManNAc3NAmAβ1-4LGulNAc3NAcAα1-3DFucNAc4Nβ1-		P. aerginosa O2ac			1022	52	16	5	18	-3(Ser2Ac1-4)Qui4Nβ1-3Ribfβ1-4GalNAcα1-3GlcNAcα1-		S. enterica O56			1408	5	6	3	6	Pseudomonas aeruginosa O2abc		P. aerginosa O2abc
1809	25	9	5	4	-4LQuiNAcα1-3GlcNAcα1-4(LQuiNAcα1-3)GalNAcα1-4Galα1-P		P. vulgaris OX19			1201	52	24	17	10	-4(Colα1-3)(Colα1-6)Glcα1-4Galα1-3GlcNAcβ1-		E. coli O11			1413	5	6	3	6	-2LRha3Acα1-6GlcNAcα1-4LGalNAcA3Acα1-3(S-3HOBut1-4)QuiNAc4Nβ1-		P. aerginosa O3(Habs 3)
nospot	25	12	6	9	control		control			1253	52	13	9	5	-2Ribfβ1-4Galβ1-4GlcNAcα1-4Galβ1-3GlcNAcα1-		E. coli O153			1802	5	5	3	4	-4(L-Ala2-6)GlcAβ1-3GalNAcβ1-4Glcβ1-3Galα1-4GalNAcβ1-		P. vulgaris 70/57 O44
4	24	16	12	5	GalNAcα1-OSer	Tn-Ser	TnSer			1254	52	9	13	3	-2(ManNAcα1-3)Rhaα1-3Rhaα1-3Rhaα1-3GalNAcα1-		E. coli O154			2601	5	5	3	4	Acetobacter methanolicus LPS		A. methanolicus LPS
5	24	16	10	11	GalNAcα-sp3	Tn	Tn			1311	52	16	17	7	-3Manα1-2Fucα1-2GlcA4Acβ1-3GalNAcα1-		P. alcalifaciens O48			3002	5	2	2	0	-6Manα1-		Mannan
26	24	7	3	5	Rhaβ-sp4		bR			1409	52	7	4	4	-4ManNAc3NAmAβ1-4LGulNAc3NAcAα1-3DFucNAc4Nβ1-		P. aerginosa O2ac			9006	5	5	2	4	Saccharomyces cerevisiae zymosan A SIGMA		Zymosan A
43	24	5	1	6	6-O-Su-GlcNAcβ-sp3		GN6Su			2003	52	3	1	23	-6Galα1-4GlcAβ1-6Galβ1-4Galβ1-4GlcNAcβ1-		Sh. boydii type 14			4	4	4	2	2	GalNAcα1-OSer	Tn-Ser	TnSer
45	24	4	2	2	GlcAβ-sp3	β-glucuronic acid	bGU			2601	52	16	12	6	Acetobacter methanolicus LPS		A. methanolicus LPS			5	4	3	2	2	GalNAcα-sp3	Tn	Tn
61	24	19	6	359	3-O-Su-GalNAcα-sp3		Tn3Su			print b	52	19	9	10	control		control			11	4	4	2	8	GlcNAcβ-sp2		GN-C2
64	24	9	11	4	4-O-Su-Galβ-sp3		A4Su			78	51	9	4	19	Galα1-3GalNAcα-sp3	Tαα	Taa			14	4	4	2	4	GlcN(Gc)β-sp4		bGN(Gc)
75	24	4	1	3	Galα1-2Galβ-sp3		Aa2A			132	51	13	7	10	Galβ1-3GalNAcα-sp5	TF	TF-С8			21	4	1	1	5	Galβ-sp4		bA-Gly
81	24	5	4	2	Galα1-4GlcNAcβ-sp3		aLN			138	51	20	6	18	Galβ1-4Glcβ-sp4-Val		Lac-Val			28	4	4	2	2	Xylβ-sp4		bXyl
85	24	14	10	8	Galβ1-3GlcNAcβ-sp3	Lec	LeC			266	51	13	5	10	Galα1-4Galβ1-4GlcNAcβ-sp3	P1	P1			62	4	4	3	6	GlcAβ-sp2		bGN-C2
95	24	5	3	4	Galβ1-4GlcNAcβ-OCH2CH2NH(Et)		LN-C2Et			298	51	10	4	7	Neu5Acα2-3Galβ1-4GlcNAcβ-sp3	3'SLN	3'SLN			77	4	3	2	1	Galα1-3GalNAcβ-sp3		Tab
102	24	13	4	10	GalNAcα1-3Galβ-sp3	Adi	Adi			435	51	24	9	19	Neu5Acα2-3Galβ1-4(2-O-Su-Fucα1-3)(6-O-Su-)GlcNAcβ-sp3		SiaLeX6,2'''Su2			100	4	4	1	3	Galβ1-6Galβ-sp4		Ab6A
103	24	2	2	1	GalNAcα1-3GalNAcα-sp3	core 5	core5			481	51	29	15	25	Galα1-3Galβ1-4GlcNAcβ1-3Galβ1-4Glcβ-sp4	Galili (penta)	Galili5			101	4	4	3	11	GalNAcα1-3GalNAcβ-sp3	Fs-2	Fs-2
123	24	7	6	2	Manβ1-4GlcNAcβ-sp4		Mb4GN			532	51	12	7	7	Neu5Aca2-8Neu5Aca2-8Neu5Aca2-3Galb1-4Glcb-sp2		GT3			104	4	3	2	8	GalNAcβ1-3Galβ-sp3		ANb3A
129	24	10	5	6	Galβ1-3(6-O-Bn)GlcNAcβ-sp3		6BnLeC			538	51	15	11	5	Galβ1-4(Fucα1-3)GlcNAcβ1-6(Galβ1-3GlcNAcβ1-3)Galβ1-4Glcβ-sp4	MFLNH III	MFLNH III			129	4	2	1	2	Galβ1-3(6-O-Bn)GlcNAcβ-sp3		6BnLeC
131	24	10	8	4	(6-O-Bn-Galβ1)-3(6-O-Bn)GlcNAcβ-sp3		Bn2LeC			850	51	10	5	7	Galβ1-3(6-O-Su)GalNAcα-sp3		6SuTF			136	4	4	2	2	Galβ1-4Glcβ-sp4-Ile		Lac-Ile
147	24	4	2	9	Galβ1-4(6-O-Su)GlcNAcβ-sp3		LN6Su			1404	51	16	7	24	-2Rhaα1-3Rhaα1-4GalNAcA3Acα1-3QuiNAcβ1-		P. aerginosa O13ab			139	4	3	2	1	Galβ1-4GlcNAcα-sp3		LNa
155	24	10	6	7	3-O-Su-Galβ1-3GlcNAcβ-sp2		LeC3'Su			1804	51	7	7	3	-3GlcNAcβ1-3(Qui3NAc2(65%)Ac4Acα1-2)Rhaβ1-4Rhaα1-4GlcAβ1-		P. vulgaris O22			140	4	4	2	4	Galα1-3GalNAc(fur)β-sp3		Tab(f)
160	24	13	9	6	6-O-Su-Galβ1-3GlcNAcβ-sp2		LeC6'Su-C2			40	50	20	10	17	4-O-Su-GalNAcb-sp4		bAN4Su-Gly			144	4	4	3	3	Galβ1-3(6-O-Su)GlcNAcβ-sp2		LeC6Su-C2
164	24	9	5	5	GlcAβ1-3GlcNAcβ-sp3		GUb3GN			55	50	21	8	15	3-O-Su-GlcNAcβ-sp3		GN3Su			155	4	4	2	3	3-O-Su-Galβ1-3GlcNAcβ-sp2		LeC3'Su
175	24	10	5	11	Neu5Gcβ2-6GalNAcα-sp3		bNeu5GcTn			66	50	12	6	8	4-O-Su-GalNAcβ-sp3		bAN4Su			160	4	4	2	3	6-O-Su-Galβ1-3GlcNAcβ-sp2		LeC6'Su-C2
177	24	14	8	9	3-O-Su-Galβ1-4(6-O-Su)GlcNAcβ-sp3		LN3'6Su2			92	50	16	6	13	Galβ1-4Glcβ-sp2	Lactose, Lac	Lac-C2			164	4	4	2	4	GlcAβ1-3GlcNAcβ-sp3		GUb3GN
178	24	9	2	7	6-O-Su-Galβ1-4(6-O-Su)Glcβ-sp2		Lac6,6'Su2			127	50	19	8	15	Galβ1-4Glcβ-sp4-Phe		Lac-Phe			168	4	2	2	1	GlcNAcβ1-4Mur-L-Ala-D-i-Gln-Lys	GMDP-Lys	GMDPLys
203	24	13	0	14	Galβ1-4(6-O-Su)GlcNAcβ-sp2		LN6Su			133	50	16	12	8	Galβ1-4Glcβ-sp4-Ala		Lac-Ala			174	4	4	3	4	Neu5Gcα2-6GalNAcα-sp3		Neu5GcTn
222	24	15	8	10	Galα1-3Galβ1-4GlcNAcβ-sp3	Galili (tri)	Galili3			189	50	18	8	21	3,6-O-Su2-Galβ1-4(6-O-Su)GlcNAcβ-sp2		LN3'66'Su3			175	4	4	2	3	Neu5Gcβ2-6GalNAcα-sp3		bNeu5GcTn
228	24	10	5	10	Galβ1-2Galα1-3GlcNAcβ-sp3		Ab2Aa3GN			212	50	16	9	13	D-glycero-α-D-talo-octulosonic acid (Ko)-(2→4)-αKdo-sp11		NW61S			191	4	4	1	6	6-P-Galβ1-4GlcNAcβ-sp2		LN6'P
272	24	7	4	4	Neu5Acα2-3Galβ1-4Glcβ-sp4-Cit		3'SL-Cit			251	50	18	10	18	GlcNAcβ1-4Galβ1-4GlcNAcβ-sp2		GN4'LN			195	4	4	3	2	6-O-Su-GalNAcβ1-4-(3-O-Ac)GlcNAcβ-sp3		3Ac-LacdiNAc6'Su
295	24	2	2	1	Neu5Acα2-6Galβ1-4Glcβ-sp2	6'SL	6'SL-C2			297	50	15	6	20	Neu5Acβ2-6Galβ1-4Glcβ-sp2		b6'SL			202	4	4	2	2	6-O-Su-GalNAcβ1-4(6-O-Su)GlcNAcβ-sp3		LacdiNAc6,6'Su2
300	24	14	5	12	Neu5Acα2-6Galβ1-4GlcNAcβ-sp3	6'SLN	6'SLN			367	50	17	8	9	GalNAca1-3(Fuca1-2)Galb1-4GlcNAcb-sp2		Atype2-C2			204	4	5	3	7	4-O-Su-GalNAcβ1-4GlcNAcβ-sp2		LacdiNAc4'Su-C2
337	24	6	4	3	GalNAcα1-4Galβ1-4GlcNAcβ-sp3		ANa4'LN			387	50	19	12	10	Galβ1-4GlcNAcβ1-6Galβ1-4GlcNAcβ-sp2		LNb6'LN			205	4	4	3	6	Neu5Acα2-6GalNAcβ-sp3		6SiaANb
383	24	11	6	7	Galβ1-4GlcNAcβ1-3Galβ1-4Glcβ-sp4	N-acetyllacto-neo-tetraose, LNnT	LNnT			506	50	19	12	9	Arafβ1-2Arafα1-5(Arafβ1-2Arafα1-3)Arafα1-5Arafα-O(CH2)2NHCOCH2(OCH2CH2)6NH2		Araf6			213	4	4	2	3	Neu5Acβ2-6Galβ-sp3		6bSiaA
384	24	7	4	5	Galβ1-4GlcNAcβ1-3Galβ1-4GlcNAcβ-sp2	i	LN3'LN-C2			802	50	7	3	15	Galβ1-3GalNAc(fur)β-sp3		Tbb(f)			240	4	3	2	7	(Glcα1-4)3β-sp4	maltotriose	(Ga4)3b
407	24	11	4	8	Galβ1-4GlcNAcβ1-3Galβ1-4Glcα-sp4	LNnTα	LNnTa			810	50	36	16	24	GalNGcα1-3GalNAcα-sp3		core5Gc			242	4	4	3	7	GlcNAc1αa1-3Galβ1-4GlcNAcβ-sp2		GNa3'LN-C2
431	24	6	4	3	Neu5Acα2-3Galβ1-4(2-O-Su-Fucα1-3)GlcNAcβ-sp3		SiaLeX2'''Su			825	50	17	4	19	Glcβ1-3GlcNAcβ-sp3		Gb3GN			263	4	4	2	6	(GalNAcβ-PEG2)3-β-DD		ANb-cluster
488	24	3	1	8	Galβ1-4GlcNAcβ1-6(Galβ1-4GlcNAcβ1-3)GalNAcα-sp3		LN2-3,6Tn			828	50	12	6	13	GlcNAcβ1-2Galβ-sp3		GNb2A			298	4	5	2	4	Neu5Acα2-3Galβ1-4GlcNAcβ-sp3	3'SLN	3'SLN
495	24	8	4	5	Manα1-6(Manα1-3)Manα1-6(Manα1-3)Manβ-sp4	Man5	(Ma)5b			900	50	12	6	8	H-(Gly)6-NH2 Gly6-amide, linear		Gly6			314	4	3	2	2	9-O-Su-Neu5Aca2-3Galb1-4GlcNAcb-sp3		3'SLN9''Su
498	24	5	4	3	Galβ1-4GlcNAcβ1-3Galβ1-4GlcNAcβ1-3Galβ1-4GlcNAcβ-sp3	(LN)3	(LNb3')3			917	50	33	15	30	APPAT(Tn)SGPAPR(Tn)TDPASTVGHAP-PEG3-NH- Ethoxy-cyclobutene-1,2-dione		GP22-(Tn)2-dione			325	4	4	2	3	Neu5Acα2-3Galβ1-4Glcβ-sp4-Ala		3'SL-Ala
504	24	3	1	8	(Aβ1-4GNβ1-2Mα1)2-3,6-Mβ1-4GNβ1-4GNβ-sp4		9-OS			925	50	7	6	2	Crypted formula, available on request		Crypted formula			327	4	4	2	8348	Neu5Acα2-3Galβ1-4Glcβ-sp4-Nle		3'SL-Nle
630	24	8	2	7	(GlcAβ1-3GlcNAcβ1-4)20-NH(p-C6H4)CH2CH2NH2	hyaluronic acid	HyalU20-ol			1021	50	10	6	6	-3(GlcNAcβ1-2)Rhaα1-2Rhaα1-4Glcα1-3GalNAcβ1-		S. enterica O57			335	4	4	2	2	Neu5Acα2-3Galβ1-3-(6-O-Su)GlcNAcβ-sp3		3'SiaLeC6Su
801	24	9	2	8	GalNAcα1-3GalNAc(fur)β-sp3		Fs(f)-2			1210	50	19	12	8	-6Manα1-2(Glcα1-4)Manα1-2(Glcα1-3)Manβ1-3GlcNAcα1-		E. coli O73			339	4	2	0	2	Neu5Acβ2-6Galβ1-3GalNAcα-sp3		6'bSiaTF
812	24	5	2	6	Galβ1-4Glcα-sp4		Laca			1257	50	6	3	5	-2Manβ1-4GlcAβ1-3LQuiNAcα1-3GlcNAcα1-		E. coli O163			346	4	3	2	2	Neu5Acα2-3-(6-O-Su)Galβ1-4(6-O-Su)GlcNAcβ-sp3		6,6'Su2-3'SLN
853	24	11	3	9	6-O-Su-Galα1-3GalNAcα-sp3		6'SuTaa			1604	50	21	16	8	-4(LAltpAα1-3)GalNAcα1-3GalAα1-3GlcNAcα1-		P. mirabilis HJ 4320			372	4	2	1	2	Fucα1-2Galβ1-4(Fucα1-3)GlcNAcβ-sp3	Ley	LeY
856	24	4	2	4	$delta$GlcAβ1-6Galβ-sp3		deltaGUb6A			1807	50	17	5	12	-4Glc6(65%)Acα1-3GlcA4Acβ1-3GlcNAcα1-3GlcA4(87%)Acβ1-		P. vulgaris O46			373	4	4	3	2	Galα1-3Galβ1-4GlcNAcβ1-3Galβ-sp3	Galili (tetra)	Galili4
901	24	10	4	8	biot-CMG2-NH2		biot-CMG2			2013	50	13	4	10	Shigella boydii type X		Sh. boydii type X			387	4	3	1	2	Galβ1-4GlcNAcβ1-6Galβ1-4GlcNAcβ-sp2		LNb6'LN
913	24	13	9	6	APPAT(Lac)YGPAPRTDPASTVGHAP-sp12		GP22-Lac			2107	50	13	10	4	-2Gal3,4(RPyr)b1-4Manβ1-4Galα1-3GlcNAcβ1-		Sh. dysenteriae type 9			388	4	4	3	4	Galβ1-4GlcNAcβ1-6(Galβ1-3)GalNAcα-sp3		LN6TF
919	24	10	2	10	APPAT(Tn)SGPAPR(Tn)TDPASTVGHAP-sp12		GP22-(Tn)2			2203	50	27	15	18	-3GlcNAcβ1-2(Glcα1-3)Rhaα1-2Rhaα1-3Rha2Acα1-		Sh. flexneri type 3a			403	4	4	3	8	Galβ1-3GlcNAcβ1-3Galβ1-4GlcNAcβ-sp2		LeC3'LN
1007	24	11	4	11	-2(Galfα1-4)Galα1-3ManNAcβ1-6Galfβ1-3GlcNAcβ1-		S. enterica O17			2219	50	16	3	25	-2Rha3(%)Acα1-2Rhaα1-3Rhaα1-3GlcNAc6(%)Acβ1-		Sh. flexneri type Y_2			408	4	3	2	1	GlcNAcβ1-4(GlcNAcβ1-3)Galβ1-4GlcNAcβ-sp3	GlcNAc2-3,4LacNAc	GN2-3',4'LN-C3
1017	24	7	2	5	-3GlcNAcβ1-3(Manβ1-4)Galα1-4Rhaα1-		S. enterica O11			8015	50	23	12	16	Escherichia coli O52 LPS		E.coli O52 LPS			479	4	4	2	2	Fucα1-2Galβ1-3GlcNAcβ1-3Galβ1-4Glcβ-sp4	LNFP I	Htype1Lac
1210	24	2	2	4	-6Manα1-2(Glcα1-4)Manα1-2(Glcα1-3)Manβ1-3GlcNAcα1-		E. coli O73			64	49	6	3	11	4-O-Su-Galβ-sp3		A4Su			496	4	2	2	2	Fucα1-2Galβ1-3(Fucα1-4)GlcNAcβ1-3Galβ1-4Glcβ-sp4		LeBLac
1211	24	7	4	5	-2(Galfα1-4)Galα1-3ManNAcβ1-6Galfβ1-3GlcNAcβ1-		E. coli O85			71	49	11	5	15	Fucα1-2Galβ-sp3	Hdi	Hdi			498	4	4	2	16	Galβ1-4GlcNAcβ1-3Galβ1-4GlcNAcβ1-3Galβ1-4GlcNAcβ-sp3	(LN)3	(LNb3')3
1223	24	7	2	5	-3(S-Lac2-4)GlcNAcβ1-2Rhaα1-2Rhaα1-3(Glcβ1-2)Rhaα1-3GlcNAcβ1-		E. coli O150			72	49	20	15	9	Fucα1-3GlcNAcβ-sp3		Fa3GN			507	4	4	2	2	GalNAcα1-3GalNAcβ1-3Galα1-4Galβ1-4Glcβ-sp3	Fs-5	Fs-5
1225	24	12	6	9	-8(D-Ala1-7)Leg5Acα2-4GlcAβ1-3GlcNAcβ1-		E. coli O161			128	49	11	5	7	Galβ1-4Glcβ-sp4-Trp		Lac-Trp			530	4	4	3	5	(Neu5Acα2-3Galβ1)2-3,4-GlcNAcβ-sp3		(Sia3A)2-3,4GN
1228	24	5	2	3	-2)Galα1-3(Fucα1-2)Galβ1-3GalNAcβ1-3GalNAcβ(1-		E. coli O86_B7			180	49	16	21	7	6-O-Su-Galβ1-4(6-O-Su)GlcNAcβ-sp2		LN66'Su2			540	4	1	1	2	Galβ1-4(Fucα1-3)GlcNAcβ1-6(Neu5Acα2-6Galβ1-4GlcNAcβ1-3)Galβ1-4Glcβ-sp4	MSMFLNnH	MSMFLNnH
1230	24	14	5	10	Escherichia coli O10a10b		E. coli O10a10b			300	49	1	0	1	Neu5Acα2-6Galβ1-4GlcNAcβ-sp3	6'SLN	6'SLN			628	4	4	2	5	(Sia2-3A-GN-M)2-3,6-M-GN-GNb-sp4		11-OS(a2-3)
1231	24	10	2	9	-2Glcβ1-6GlcNAcα1-3FucNAcα1-3GlcNAcβ1-		E. coli O12			350	49	17	4	15	Neu5Gcα2-3Galβ1-4Glcβ-sp3	3'SL(Gc)	3'SL(Gc)			800	4	4	2	3	GlcNAcα1-4GlcNAcβ-sp3		GNa4GN
1244	24	7	5	5	Escherichia coli O37		E. coli O37			422	49	16	7	13	Neu5Aca2-3Galb1-4GlcNAcb1-3Galb-sp3		3'SLNb3A			804	4	4	3	3	[Galβ1-4GlcNAcβ-OCH2CH2]2NH		LN_dimer
1255	24	6	9	2	-2Rha4NAcα1-3Fucα1-4Glcβ1-3GalNAcα1-		E. coli O157			423	49	13	5	12	Neu5Acα2-3Galβ1-4(Fucα1-3)GlcNAcβ-sp3	SiaLex	SiaLeX			810	4	3	2	2	GalNGcα1-3GalNAcα-sp3		core5Gc
1257	24	4	2	2	-2Manβ1-4GlcAβ1-3LQuiNAcα1-3GlcNAcα1-		E. coli O163			627	49	16	11	7	(Siaα2-6Aβ1-4GNβ1-2Mα1)2-3,6-Mβ1-4GNβ1-4GNβ-sp4	YDS	11-OS			811	4	5	2	10	3,6-O-Me2-Glcβ1-4(2,3-O-Me2)Rhaβ-O(p-C6H4)-OCH2CH2NH2		KN05097
1259	24	4	1	3	Escherichia coli O84-deAc		E. coli O84deAc			819	49	21	7	23	Glcβ1-4GalNAcα-sp3		G4ANa			815	4	4	2	12	Galα1-4GalNAcα-sp3		Aa4ANa
1311	24	10	7	4	-3Manα1-2Fucα1-2GlcA4Acβ1-3GalNAcα1-		P. alcalifaciens O48			1026	49	9	3	7	-2(Glcα1-4)Glcβ1-2Fuc3NRHbβ1-6GlcNAcα1-4GalNAcα1-3(Glcα1-6)GlcNAcβ1-		C. sakazakii G2594 O4			816	4	4	3	4	Galβ1-4GalNAcα-sp3		Ab4ANa
1408	24	14	8	6	Pseudomonas aeruginosa O2abc		P. aerginosa O2abc			1419	49	16	5	11	Pseudomonas aeruginosa O10a10b		P. aeruginosa O10a10b			817	4	1	2	0	GalNAcβ1-4GalNAcα-sp3		ANb4ANa
1504	24	10	4	9	-3Rhaβ1-4(Glcα1-3)Rhaα1-2Rhaα1-3Galα1-3DFucNAcα1-		E. cloacae G3421			1504	49	7	7	1	-3Rhaβ1-4(Glcα1-3)Rhaα1-2Rhaα1-3Galα1-3DFucNAcα1-		E. cloacae G3421			818	4	1	1	1	GalNAcα1-4GalNAcα-sp3		ANa4ANa
1605	24	6	4	4	-3(Glcα1-6)GlcNAcβ1-4(GlcNAcβ1-2)GlcAβ1-3(L-Thr2-6)GalAβ1-		P. mirabilis O11			2201	49	10	4	7	-3GlcNAcβ1-2Rhaα1-2Rhaα1-3(Glcβ1-4)Rhaα1-		Sh. flexneri type 2a			819	4	4	3	2	Glcβ1-4GalNAcα-sp3		G4ANa
1612	24	9	4	5	-2Fuc3N(R-3HOBu)4Acβ1-6Glc3Acα1-4GlcAβ1-3GlcNAcα1-		P. mirabilis O35			10	48	25	11	22	GlcNAcβ-sp3		GN			820	4	1	0	1	GlcNAcβ1-4GalNAcα-sp3		GN4ANa
1613	24	8	4	5	-3(EtNAc1-P-6)GlcNAcα1-3D-Asp2Ac4-4)Qui4Nβ1-6Glcα1-4GalAα1-		P. mirabilis O38			21	48	7	1	7	Galβ-sp4		bA-Gly			821	4	2	2	1	Galα1-4Galβ-sp3		Aa4A
1614	24	13	7	9	-6(GalA6(L-Lys)α1-4)GalNAcβ1-4(Glcα1-2)GlcAβ1-3GalNAcβ1-		P. mirabilis O3ab			44	48	19	7	13	GlcAα-sp3	α-glucuronic acid	aGU			828	4	3	2	2	GlcNAcβ1-2Galβ-sp3		GNb2A
1618	24	5	1	5	-6GlcNAcα1-3Galβ1-3GalNAcα1-		P. mirabilis OE			83	48	8	4	5	Galα1-6Glcβ-sp4	melibiose	Aa6G			829	4	4	1	3	GlcNAcβ1-4Galβ-sp3		GNb4A
1702	24	8	2	16	-3(Glcβ1-3GlcNAc4(S-Lac)b1-2)Rhaα1-2Rhaα1-2Gal6Acα1-3GlcNAcβ1-		P. penneri 113			158	48	6	1	11	4-O-Su-Galβ1-4GlcNAcβ-sp2		LN4'Su-C2			851	4	4	2	3	Galα1-3(6-O-Su)GalNAcα-sp3		6SuTaa
1706	24	10	3	9	-6(S-Lac2-3)GlcNAcβ1-3Galα1-3GlcNAc6Acβ1-		P. penneri 40			167	48	31	18	27	GlcNAcβ1-4-[HOOC(CH3)CH]-3-O-GlcNAcβ-sp4	GlcNAc-Mur	GN-Mur			912	4	4	2	2	APPA(Tn)TSGPAPRTDPASTVGHAP-sp12		GP22-Tn
1807	24	10	6	9	-4Glc6(65%)Acα1-3GlcA4Acβ1-3GlcNAcα1-3GlcA4(87%)Acβ1-		P. vulgaris O46			186	48	15	8	10	Neu5Acα2-8Neu5Acα2-sp3	(Sia)2	(Sia)2			913	4	3	1	3	APPAT(Lac)YGPAPRTDPASTVGHAP-sp12		GP22-Lac
2103	24	8	6	4	-3(R-Lac2-4Glcβ1-6Glcα1-4)Galβ1-6Galfβ1-3GalNAcβ1-		Sh. dysenteriae type 3			190	48	13	8	6	Galβ1-4-(6-P)GlcNAcβ-sp2		LN6P			914	4	4	2	3	APPATSGPAPRTDPASTVGHAP-sp12		P22
2207	24	13	10	6	-3GlcNAcβ1-2Rhaα1-2(Glcα1-3)Rhaα1-3Rhaα1-		Sh. flexneri type 5a			195	48	12	9	5	6-O-Su-GalNAcβ1-4-(3-O-Ac)GlcNAcβ-sp3		3Ac-LacdiNAc6'Su			921	4	4	2	4	Crypted formula, available on request		Crypted formula
2208	24	7	5	4	-3GlcNAcβ1-2(Glcα1-3)Rhaα1-2(Glcα1-3)Rhaα1-3Rhaα1-		Sh. flexneri type 5b			213	48	6	2	5	Neu5Acβ2-6Galβ-sp3		6bSiaA			925	4	4	2	2	Crypted formula, available on request		Crypted formula
8002	24	15	10	5	-3Rhaα1-3Rhaα1-2Glcα1-3GlcNAcα1- LPS		E. coli O148 LPS			240	48	18	10	14	(Glcα1-4)3β-sp4	maltotriose	(Ga4)3b			928	4	3	2	2	Crypted formula, available on request		Crypted formula
8013	24	8	5	5	Escherichia coli O49 LPS		E.coli O49 LPS			252	48	19	12	11	GlcNAcβ1-4GlcNAcβ1-4GlcNAcβ-sp4	chitotriose	Ch3			930	4	1	1	1	Crypted formula, available on request		Crypted formula
9007	24	19	9	14	Hyaluronic acid E77-2 KBL6413 17kDa		HyalU(E77-2)			259	48	21	12	23	Galβ1-4(Galβ1-3)GlcNAcβ-sp3		(Ab)2-3,4GN			1011	4	4	2	2	-3(GalNAcA6NH2α1-2)Rhaα1-2Rhaα1-3Rhaα1-2Rhaα1-3GlcNAcβ1-		S. enterica O62
191	23	7	3	6	6-P-Galβ1-4GlcNAcβ-sp2		LN6'P			295	48	14	9	8	Neu5Acα2-6Galβ1-4Glcβ-sp2	6'SL	6'SL-C2			1017	4	4	3	4	-3GlcNAcβ1-3(Manβ1-4)Galα1-4Rhaα1-		S. enterica O11
345	23	11	6	14	Neu5Acα2-3Galβ1-3(6-O-Su)GalNAcα-sp3		6Su3'SiaTF			347	48	5	3	12	Galβ1-4(Neu5Acα2-6)GlcNAcβ-sp2		6SLN			1018	4	2	1	3	-6Glcα1-4(GlcNAcβ1-3)Galβ1-3GalNAcα1-3GlcNAcβ1-		S. enterica O51
626	23	10	9	3	(Sia2-6A-GN-M)2-3,6-M-GN-GN-NH2-ol		11-OS-ol			425	48	5	3	4	Neu5Acα2-3Galβ1-4(Fucβ1-3)GlcNAcβ-sp3		bF-SiaLeX			1021	4	4	3	3	-3(GlcNAcβ1-2)Rhaα1-2Rhaα1-4Glcα1-3GalNAcβ1-		S. enterica O57
809	23	4	3	3	GalNAcβ1-3GalNAcα-sp3		ANb3ANa			428	48	26	16	18	Neu5Acα2-3Galβ1-4(Fucα1-3)(6-O-Su-)GlcNAcβ-sp3	6-O-Su-SiaLex	SiaLeX6Su			1026	4	3	2	4	-2(Glcα1-4)Glcβ1-2Fuc3NRHbβ1-6GlcNAcα1-4GalNAcα1-3(Glcα1-6)GlcNAcβ1-		C. sakazakii G2594 O4
909	23	2	1	1	Crypted formula, available on request		Crypted formula			434	48	32	16	42	Neu5Acα2-8Neu5Acα2-3Galβ1-4Glcβ-sp4	GD3	GD3			1027	4	4	2	3	-4Qui3NAcα1-3Rhaα1-6GlcNAcα1-4GlcAβ1-3(Glcβ1-4)GalNAcα1-		C. sakazakii G2726 O3
914	23	7	3	5	APPATSGPAPRTDPASTVGHAP-sp12		P22			488	48	19	14	5	Galβ1-4GlcNAcβ1-6(Galβ1-4GlcNAcβ1-3)GalNAcα-sp3		LN2-3,6Tn			1201	4	2	2	6	-4(Colα1-3)(Colα1-6)Glcα1-4Galα1-3GlcNAcβ1-		E. coli O11
1014	23	8	6	3	-2Galβ1-3GlcNAcα1-4Rhaα1-3GlcNAcβ1-		S. enterica O59			541	48	23	16	17	Galβ1-4(Fucα1-3)GlcNAcβ1-6(Fucα1-2Galβ1-3GlcNAcβ1-3)Galβ1-4Glcβ-sp4	DFLNH (a)	DFLNH (a)			1209	4	4	3	12	-4Quip3NAcα1-3Rhaα1-4Galβ1-3GalNAcα1-		E. coli O71
1251	23	10	7	4	-2Rhaα1-2Rhaα1-3Rha2Acα1-3(Glcα1-6)GlcNAcβ1-		E. coli O135			808	48	13	10	4	Galα1-6Glcβ-sp3	melibiose	Aa6G-C3			1211	4	3	1	3	-2(Galfα1-4)Galα1-3ManNAcβ1-6Galfβ1-3GlcNAcβ1-		E. coli O85
1411	23	4	3	1	-4ManNAc3NAmAβ1-4ManNAc3NAcAβ1-3DFucNAcα1-		P. aerginosa O2ad(F7)			813	48	26	10	18	Galβ1-3GalNGcα-sp3		TFGc			1213	4	4	2	8	-3(Glcα1-2)Rhaα1-2Rhaα1-2Rhaα1-3(Glcα1-2)Rhaα1-		E. coli O99
1703	23	10	7	5	-4(Glcα1-2)GlcA3Acβ1-3GlcNAcα1-2(R-3HOBut1-3)Fuc3Nβ1-6Glc4Acα1-		P. penneri 17			927	48	22	13	28	Crypted formula, available on request		Crypted formula			1216	4	3	2	2	-3Rib-ol5-P-6Galα1-3FucNAmα1-3GlcNAcβ1-		E. coli O118
2105	23	6	3	13	GalNAcA3Ac6NH2α1-4GalNAcAα1-3GlcNAc		Sh. dysenteriae type 7			1010	48	15	6	10	-2Manβ1-4Glcα1-3QiuNAcα1-3GlcNAcα1-		S. enterica O41			1220	4	1	0	1	-2Fuc3(65%)Ac4(35%)Acα1-2Galβ1-3GalNAcα1-3GalNAcα1-		E. coli O127
14	22	10	5	6	GlcN(Gc)β-sp4		bGN(Gc)			1013	48	7	4	21	-4Manα1-2Manα1-2Manβ1-3GalNAcα1-		S. enterica O18			1223	4	1	1	1	-3(S-Lac2-4)GlcNAcβ1-2Rhaα1-2Rhaα1-3(Glcβ1-2)Rhaα1-3GlcNAcβ1-		E. coli O150
32	22	13	6	12	GalNGcβ-sp3		bANGc			1211	48	12	7	5	-2(Galfα1-4)Galα1-3ManNAcβ1-6Galfβ1-3GlcNAcβ1-		E. coli O85			1224	4	5	3	5	-2Rib-ol5-P-6Galα1-3FucNAmα1-3(GlcNAcβ1-4)GlcNAcβ1-		E. coli O151
37	22	5	2	3	3-O-Su-Galβ-sp3		bA3Su			1226	48	21	8	27	-4(Fucα1-3)GlcNAc6(30%)Acα1-4GlcAα1-3Fucα1-3GlcNAcβ1-		E. coli O168			1232	4	4	2	2	Galα1-2Galα1-2(Galb1-4)Glcα1-3Glcα1-/inner core-lipid A/		E. coli O14
46	22	7	4	4	6-H2PO3Glcβ-sp4	Glc6P	G6P			1244	48	16	10	8	Escherichia coli O37		E. coli O37			1239	4	4	2	6	Escherichia coli O54		E. coli O54
49	22	10	6	10	Neu5Acα-sp9		Sia-Bn			1258	48	4	2	3	-4ManNAc3NAcAβ1-2Rhaα1-3Rhaβ1-4GlcNAcα1-		E. coli O180			1248	4	4	2	2	GlcNAcα1-2Glcα1-2Glcα1-3(Galα1-6)Glcα1-/inner core-lipid A/		E. coli O100
99	22	17	12	10	Galβ1-4GlcNAcβ-sp8	N-acetyllactosamine, LN	LN-PEG			1310	48	18	9	12	-3GlcAβ1-4(Glcα1-3)Fucα1-4Fucα1-2Glcβ1-3GlcNAcα1-		P. alcalifaciens O46deAc			1250	4	4	3	3	-3(Rhaα1-4)GlcAα1-2Rhaα1-2Rhaα1-2Galα1-3GalNAcβ1-		E. coli O120
119	22	3	2	2	Manα1-2Manβ-sp4		Ma2Mb			1601	48	7	2	6	Proteus mirabilis 12B-r		P. mirabilis 12B-r			1305	4	4	3	6	Providencia rustigianii O11 capsular polysaccharide		P. rustigianii O11 CPS
121	22	10	4	10	Manα1-4Manβ-sp4		Ma4M			1611	48	5	4	2	-2(Rib-ol5-P-3)Galβ1-3GlcNAcα1-3(EtN1-75%P-6)Glcβ1-3GlcNAcβ1-		P. mirabilis O33			1306	4	1	1	8	-4(GlcNAcβ1-2Glcβ1-2)(GlcNAcβ1-3)Galβ1-3GalNAcα1-4Galβ1-3GalNAcβ1-		P. alcalifaciens O12
133	22	13	4	13	Galβ1-4Glcβ-sp4-Ala		Lac-Ala			1616	48	13	8	6	-4(GlcAα1-3)FucNAcα1-3GlcNAcβ1-		P. mirabilis O6			1307	4	2	1	4	-4(D-GroA1NH2(2-P-3))GalNAcβ1-4Galβ1-3FucNAc4Nβ1-		P. alcalifaciens O22
136	22	9	4	8	Galβ1-4Glcβ-sp4-Ile		Lac-Ile			2009	48	10	13	4	-3(GlcAβ1-4)Galα1-6Manα1-2Manα1-3GalNAcβ1-		Sh. boydii type 6			1309	4	4	1	5	-4Qui3NFoβ1-3Galα1-3GlcAβ1-3GalNAcβ1-		P. alcalifaciens O40
141	22	7	2	6	GlcNAcβ1-4GlcNAcβ-sp3		Ch2-C3			2101	48	7	5	3	-3Rhaα1-3Rhaα1-2Galα1-3GlcNAcα1-		Sh. dysenteriae type 1			1404	4	5	3	5	-2Rhaα1-3Rhaα1-4GalNAcA3Acα1-3QuiNAcβ1-		P. aerginosa O13ab
161	22	7	4	20	6-O-Su-Galβ1-3GlcNAcβ-sp3		LeC6'Su			2210	48	9	3	8	-2Rha3(60%)Ac4(30%)Acα1-2Rhaα1-4GalAb1-3GalNAcβ1-		Sh. flexneri type 6b			1414	4	4	2	3	-2Rha3Acα1-6GlcNAcα1-4LGalNAcAα1-3QuiNAc4NSHbβ1-		P. aerginosa O3ab
165	22	3	2	2	GlcAβ1-3Galβ-sp3		GUb3A			2212	48	28	15	33	-2Rhaα1-2Rhaα1-3Rhaα1-3GlcNAcβ1-		Sh. flexneri type Y			1603	4	5	3	4	-2Glcβ1-3L6dTal2(85%)Acα1-3GlcNAcβ1-		P. mirabilis 3B-m
184	22	4	4	1	4,6-O-Su2-Galβ1-4GlcNAcβ-sp3		LN4'6'Su2			2217	48	5	2	4	-2(Glcα1-3)Rhaα1-2Rhaα1-3Rhaα1-3(Glcα1-4)GlcNAcβ1-		Sh. flexneri type 1d			1604	4	4	3	10	-4(LAltpAα1-3)GalNAcα1-3GalAα1-3GlcNAcα1-		P. mirabilis HJ 4320
242	22	12	6	10	GlcNAc1αa1-3Galβ1-4GlcNAcβ-sp2		GNa3'LN-C2			3301	48	13	8	7	-3Glcβ1-6Glcβ1-		Laminarin			1608	4	5	2	4	-3GlcAβ1-4(Galα1-3)FucNAcα1-3GlcNAcα1-		P. mirabilis O23
260	22	5	4	2	Galβ1-3(Fucβ1-4)GlcNAcβ-sp3		bLeA			8003	48	16	10	9	-4(Fucα1-3)GlcNAc6(30%)Acα1-4GlcAα1-3Fucα1-3GlcNAcβ1- LPS		E. coli O168 LPS			1611	4	2	2	1	-2(Rib-ol5-P-3)Galβ1-3GlcNAcα1-3(EtN1-75%P-6)Glcβ1-3GlcNAcβ1-		P. mirabilis O33
267	22	7	4	5	GlcNAcβ1-3Galβ1-3GlcNAcβ-sp3		GlcNAc3'Lec			361	47	5	2	13	Galα1-3(Fucα1-2)Galβ1-4GlcNAcβ-sp2	B (type 2)	Btype2-C2			1614	4	4	3	8	-6(GalA6(L-Lys)α1-4)GalNAcβ1-4(Glcα1-2)GlcAβ1-3GalNAcβ1-		P. mirabilis O3ab
290	22	13	4	14	Neu5Acα2-6(Galα1-3)GalNAcα-sp3		A3a(Sia)Tn			482	47	12	8	5	Galα1-3(Fucα1-2)Galβ1-3(Fucα1-4)GlcNAcβ-sp3	BLeb	BLeB			1616	4	2	1	2	-4(GlcAα1-3)FucNAcα1-3GlcNAcβ1-		P. mirabilis O6
294	22	13	5	14	Neu5Acα2-3Galβ1-4Glcβ-sp4	3'SL	3'SL-Gly			1001	47	10	7	7	-4Qui3Nα1-3Rhaα1-4Galβ1-3(Glcβ1-4)GalNα1-		S. enterica O28deAc			1618	4	4	2	2	-6GlcNAcα1-3Galβ1-3GalNAcα1-		P. mirabilis OE
297	22	3	3	0	Neu5Acβ2-6Galβ1-4Glcβ-sp2		b6'SL			1209	47	7	5	4	-4Quip3NAcα1-3Rhaα1-4Galβ1-3GalNAcα1-		E. coli O71			1707	4	2	2	3	-4(Glcα1-3)Glcβ1-3Galβ1-3GalNAcβ1-4Rib-ol5-P-		P. penneri 75
373	22	4	2	6	Galα1-3Galβ1-4GlcNAcβ1-3Galβ-sp3	Galili (tetra)	Galili4			1228	47	22	9	35	-2)Galα1-3(Fucα1-2)Galβ1-3GalNAcβ1-3GalNAcβ(1-		E. coli O86_B7			1801	4	4	2	78	-3(EtN1-P-6)GlcNAcα1-2(R-3HOBut1-3)Fuc3Nβ1-6Glcα1-4GlcAβ1-		P. vulgaris 32/57 O17
403	22	11	6	6	Galβ1-3GlcNAcβ1-3Galβ1-4GlcNAcβ-sp2		LeC3'LN			1403	47	7	1	25	-2LGlcβ1-3FucNAcα1-3DFucNAcβ1-		P. aerginosa O11ab			2006	4	2	2	0	-6(R-Lac2-4)Glcβ1-4GalNAcα1-3GalNAcβ1-		Sh. boydii type 17
485	22	7	2	6	Galβ1-4GalNAcα1-3(Fucα1-2)Galβ1-4GlcNAcβ-sp3		Ab4ANa3'(Fa2')LN			1410	47	14	15	9	-4ManNAc3NAmAβ1-4LGulNAc3NAcAα1-3DFucNAcβ1-		P. aerginosa O2ac(F3)			2101	4	4	2	2	-3Rhaα1-3Rhaα1-2Galα1-3GlcNAcα1-		Sh. dysenteriae type 1
491	22	16	9	14	GalNAcα1-3(Fucα1-2)Galβ1-4(Fucα1-3)GlcNAcβ-sp3	ALey	ALeY			9004	47	6	11	1	Saccharomyces cerevisiae mannan SIGMA		Mannan			2203	4	4	3	6	-3GlcNAcβ1-2(Glcα1-3)Rhaα1-2Rhaα1-3Rha2Acα1-		Sh. flexneri type 3a
492	22	3	2	4	(Glcα1-6)5β-sp4	isomaltopentaose	(Ga6)5b			45	46	24	14	13	GlcAβ-sp3	β-glucuronic acid	bGU			2205	4	4	3	3	-3(Glcα1-6)GlcNAcβ1-2Rhaα1-2Rhaα1-3Rhaα1-		Sh. flexneri type 4a
501	22	13	8	7	Galβ1-3GalNAcβ1-3Galα1-4Galβ1-4Glcβ-sp4	Gb5	Gb5			57	46	3	2	1	D-Ribβ -sp4		bRib			2206	4	4	3	5	-3(Glcα1-6)GlcNAcβ1-2Rhaα1-2Rhaα1-3Rha2Acα1-		Sh. flexneri type 4b
527	22	2	1	12	Neu5Acα2-3Galβ1-4GlcNAcβ1-3Galβ1-4GlcNAcβ-sp2		3'SLN-LN			85	46	10	2	8	Galβ1-3GlcNAcβ-sp3	Lec	LeC			2207	4	3	2	2	-3GlcNAcβ1-2Rhaα1-2(Glcα1-3)Rhaα1-3Rhaα1-		Sh. flexneri type 5a
535	22	16	7	11	Neu5Acα2-8Neu5Acα2-3(GalNAcβ1-4)Galβ1-4Glcβ-sp4	GD2	GD2-Gly			86	46	7	4	10	Galβ1-3GlcNAcβ-sp2	Lec	LeC-C2			2209	4	4	3	4	-2Rha3(%)Ac4(%)Acα1-2Rhaα1-4GalAb1-3GalNAcβ1-		Sh. flexneri type 6
540	22	4	3	2	Galβ1-4(Fucα1-3)GlcNAcβ1-6(Neu5Acα2-6Galβ1-4GlcNAcβ1-3)Galβ1-4Glcβ-sp4	MSMFLNnH	MSMFLNnH			98	46	19	12	7	Galβ1-4GlcNAcβ-sp5	N-acetyllactosamine, LN	LN-C8			2210	4	4	3	4	-2Rha3(60%)Ac4(30%)Acα1-2Rhaα1-4GalAb1-3GalNAcβ1-		Sh. flexneri type 6b
633	22	8	3	12	(Neu5Acα2-8)n-NH(p-C6H4)CH2CH2NH2	colominic acid	(Neu5Aca2-8)n			144	46	7	4	4	Galβ1-3(6-O-Su)GlcNAcβ-sp2		LeC6Su-C2			2501	4	1	1	1	Streptococcus equi sp. hyaluronic acid sodium salt		S. equi sp. hyaluronic acid
800	22	10	5	11	GlcNAcα1-4GlcNAcβ-sp3		GNa4GN			282	46	8	4	15	Galβ1-3Galβ1-4GlcNAcβ-sp3		Ab3'LN			3401	4	4	2	4	-4Glcβ1-4Glcβ1-3Glcβ1-		bGlucan
802	22	9	7	4	Galβ1-3GalNAc(fur)β-sp3		Tbb(f)			320	46	10	5	16	4-O-Su-Neu5Acα2-3-(6-O-Su)Galβ1-4GlcNAcβ-sp3		3'SLN6',4''Su2			8005	4	4	3	13796	-2Rib-ol5-P-6Galα1-3FucNAmα1-3(GlcNAcβ1-4)GlcNAcβ1- LPS		E. coli O151 LPS
810	22	5	2	3	GalNGcα1-3GalNAcα-sp3		core5Gc			360	46	19	6	17	Galα1-3(Fucα1-2)Galβ1-4GlcNAcβ-sp3	B (type 2)	Btype2			8009	4	5	3	4	-4(R-Lac2-3Rhap2Acα1-3)Manβ1-4Manα1-3GalNAcβ1- LPS		E. coli O58 LPS
815	22	7	6	2	Galα1-4GalNAcα-sp3		Aa4ANa			382	46	14	2	13	Galβ1-3GalNAcβ1-4Galβ1-4Glcβ-sp3	GA1, asialo-GM1	aGM1			8015	4	4	2	3	Escherichia coli O52 LPS		E.coli O52 LPS
824	22	11	5	9	Galβ1-4Galβ-sp3		Ab4A			389	46	35	20	17	GalNAcβ1-3Galα1-4Galβ1-4Glcβ-sp3	Gb4, P	Gb4			9003	4	3	1	8	-4GlcN(%)Acβ1-		Chitosan
912	22	6	4	3	APPA(Tn)TSGPAPRTDPASTVGHAP-sp12		GP22-Tn			436	46	15	5	12	4-O-Su-Neu5Acα2-3Galβ1-4(Fucα1-3)(6-O-Su-)GlcNAcβ-sp3		SiaLeX6,4''Su2			9005	4	3	1	15	Bakers yeast glucan SIGMA		Glucan
918	22	15	8	20	APPAT(Tn)SGPAPR(Tn)TDPASTVGHAP-PEG3-K-PEG3-TALVVDDGVLNEENV-PEG3-NH- Ethoxy-cyclobutene-1,2-dione		GP38-(Tn)2-dione			626	46	13	5	35	(Sia2-6A-GN-M)2-3,6-M-GN-GN-NH2-ol		11-OS-ol			49	3	1	0	1	Neu5Acα-sp9		Sia-Bn
922	22	7	6	2	Crypted formula, available on request		Crypted formula			1246	46	18	7	25	-4(D-aThr3(70%)Ac2-6)GlcAβ1-6Galβ1-6Glcβ1-3GalNAc6(15%)Acβ1-		E. coli O46			63	3	3	2	7	4-O-Su-GlcNAcβ-sp2		GN4Su
1217	22	15	7	21	-2(RhaNAc3NFoβ1-3)Manβ1-3Galα1-4Rhaα1-3GlcNAcα1-		E. coli O119			1412	46	19	12	19	-4LGulNAc3NAmAα1-4ManNAc3NAcAβ1-3DFucNAc4Acα1-		P. aerginosa O2adf			88	3	3	2	3	Galβ1-3GalNAcβ-sp3	Tββ	Tbb
1246	22	9	4	13	-4(D-aThr3(70%)Ac2-6)GlcAβ1-6Galβ1-6Glcβ1-3GalNAc6(15%)Acβ1-		E. coli O46			2010	46	17	6	13	-2Galfβ1-3GlcNAcα1-8(3HOBut1-7)Pse5Ac2-6Galα1-6Glcα1-		Sh. boydii type 7			94	3	2	1	7	Galβ1-4Galβ-sp4		Ab4A
1248	22	4	2	2	GlcNAcα1-2Glcα1-2Glcα1-3(Galα1-6)Glcα1-/inner core-lipid A/		E. coli O100			2012	46	7	7	2	-4Glcα1-4GlcAβ1-3GlcNAcα1-3Rhaα1-		Sh. boydii type 9			162	3	1	0	3	6-O-Su-Galβ1-4GlcNAcβ-sp2		LN6'Su-C2
1406	22	11	6	7	Glcα1-6Glcβ1-3(Rhaα1-6Glcα1-4)GalNα1-3(P-6)L-gro-manHepα1-3(P-2)(P-4)L-gro-manHepα1-5(Kdoα2-4)Kdoα2-6(P-4)GlcNβ1-6GlcNα1-P		P. aerginosa O14			2202	46	13	4	8	-3GlcNAcβ1-2(Glcα1-3)Rhaα1-2Rhaα1-3(Glcα1-4)Rhaα1-		Sh. flexneri type 2b			163	3	3	1	4	6-O-Su-Galβ1-4GlcNAcβ-sp3		LN6'Su
1417	22	7	6	2	-2Rhaα1-4GalNAcA3Acα1-4GalNFoAα1-3QuiNAcα1-		P. aerginosa O6(F1)			3001	46	26	13	15	-3Glcβ1-		S. cerevisiae zymozan A			186	3	3	2	3	Neu5Acα2-8Neu5Acα2-sp3	(Sia)2	(Sia)2
1501	22	8	3	6	Proteus genomospecies 5/6 O79		P. genomospecies 5/6 O79			123	45	4	3	2	Manβ1-4GlcNAcβ-sp4		Mb4GN			252	3	3	2	2	GlcNAcβ1-4GlcNAcβ1-4GlcNAcβ-sp4	chitotriose	Ch3
1503	22	13	4	12	-2Rhaα1-2Rhaα1-2Rhaα1-4GalAα1-3GlcNAcα1-		E. cloacae G2277			137	45	26	13	25	Galβ1-4Glcβ-sp4-Nle		Lac-Nle			338	3	3	2	5	Neu5Acα2-6Galβ1-3GalNAcα-sp3	6'-sialyl-TF	6'SiaTF
1603	22	8	3	6	-2Glcβ1-3L6dTal2(85%)Acα1-3GlcNAcβ1-		P. mirabilis 3B-m			224	45	11	3	10	Galα1-4Galβ1-4Glcβ-sp3		Pk			345	3	3	2	5	Neu5Acα2-3Galβ1-3(6-O-Su)GalNAcα-sp3		6Su3'SiaTF
1606	22	16	8	8	-3GlcNAcβ1-3(S,R-CetLys2-6GalAα1-4)Galα1-		P. mirabilis O13			258	45	16	5	19	Manα1-6(Manα1-3)Manβ-sp4	Man3	(Ma)3b			384	3	3	1	4	Galβ1-4GlcNAcβ1-3Galβ1-4GlcNAcβ-sp2	i	LN3'LN-C2
1803	22	10	6	6	-4GalN6Acα1-3DFuc2Acα1-3(EtN1-P-6)GlcNAcβ1-3Galα1-		P. vulgaris O19ab			440	45	19	11	24	Neu5Acβ2-6(Fucα1-2)Galβ1-4GlcNAcβ-sp		bSia6'Htype2			397	3	3	2	4	Galβ1-3GlcN(Fm)β1-3Galβ1-4GlcNAcβ-sp3		LeC(Fm)b3'LN
1808	22	8	7	2	-4Glcβ1-3GalNAcβ1-4GalNAcβ1-4Galβ1-		P. vulgaris O65			1240	45	9	9	4	Escherichia coli O62		E. coli O62			401	3	3	1	6	Galβ1-3GlcNAcβ1-3Galβ1-3GlcNAcβ-sp3		LeC3'LeC
1810	22	9	6	5	-4Glcβ1-3GalNAcβ1-4GalNAcβ1-4Galβ1-		P. vulgaris TG251			1401	45	8	2	7	GalNAcα1-4GlcNAc3NAcAβ1-3DFucNAcα1-3QuiNAcβ1-3Rhaα1-3(Glcα1-6)Glcb1-3(Glcα1-4)(L-Ala1-2)GalNα(P-6)1-3L-gro-manHepp7Cmα1-3(P-2)(P-4)L-gro-manHepα1-5Kdoα		P. aerginosa O1(F4)			419	3	3	1	2	3-O-SuGalβ1-4GlcNAcβ1-3Galβ1-4GlcNAcβ-sp3		(3'SuLN)3'LN
2202	22	10	4	15	-3GlcNAcβ1-2(Glcα1-3)Rhaα1-2Rhaα1-3(Glcα1-4)Rhaα1-		Sh. flexneri type 2b			2103	45	9	4	5	-3(R-Lac2-4Glcβ1-6Glcα1-4)Galβ1-6Galfβ1-3GalNAcβ1-		Sh. dysenteriae type 3			491	3	3	2	3	GalNAcα1-3(Fucα1-2)Galβ1-4(Fucα1-3)GlcNAcβ-sp3	ALey	ALeY
2601	22	4	2	4	Acetobacter methanolicus LPS		A. methanolicus LPS			2104	45	13	4	9	-3GlcNAcα1-3(Fuc3Ac4Acα1-4)GlcNAcα1-4GlcAα1-3Fucα1-		Sh. dysenteriae type 4			527	3	3	2	2	Neu5Acα2-3Galβ1-4GlcNAcβ1-3Galβ1-4GlcNAcβ-sp2		3'SLN-LN
3401	22	7	2	5	-4Glcβ1-4Glcβ1-3Glcβ1-		bGlucan			94	44	13	3	10	Galβ1-4Galβ-sp4		Ab4A			853	3	3	1	3	6-O-Su-Galα1-3GalNAcα-sp3		6'SuTaa
9002	22	4	2	4	-3Glcβ1-		Curdlan			109	44	27	16	30	GalNAc(fur)β1-4GlcNAcβ-sp2		AN(f)b4GN-C2			929	3	1	1	0	Crypted formula, available on request		Crypted formula
9003	22	6	3	7	-4GlcN(%)Acβ1-		Chitosan			142	44	6	4	11	GlcNAcα1-3GalNAcβ-sp3		GNa3AN			1219	3	1	1	1	-2(Glcα1-3)Manα1-3Fucα1-3GalNAcα1-4(Galb1-3)GalNAcβ1-		E. coli O125
block b	22	7	6	2	control		control			264	44	15	6	20	Galβ1-4Galβ1-4GlcNAcβ-sp3		Ab4'LN			1253	3	2	1	6	-2Ribfβ1-4Galβ1-4GlcNAcα1-4Galβ1-3GlcNAcα1-		E. coli O153
31	21	10	5	5	L-Araα-sp4		aAra			273	44	11	6	13	Fucβ1-2Galβ1-4GlcNAcβ-sp3		Fb2LN			1257	3	2	1	9	-2Manβ1-4GlcAβ1-3LQuiNAcα1-3GlcNAcα1-		E. coli O163
325	21	10	3	8	Neu5Acα2-3Galβ1-4Glcβ-sp4-Ala		3'SL-Ala			279	44	6	15	3	Galβ1-3GlcNAcα1-3GalNAcα-sp3	LeCa3Tn	LeCa3Tn			1311	3	3	2	5	-3Manα1-2Fucα1-2GlcA4Acβ1-3GalNAcα1-		P. alcalifaciens O48
339	21	7	3	7	Neu5Acβ2-6Galβ1-3GalNAcα-sp3		6'bSiaTF			363	44	11	4	8	Galα1-3(Fucα1-2)Galβ1-3GalNAcβ-sp3	B (type 4)	Btype4			1502	3	3	1	4	-3GalNAcβ1-4(L6dTalα1-3)Manα1-3L6dTalα1-		A. hydrophila O34deAc
821	21	11	5	8	Galα1-4Galβ-sp3		Aa4A			433	44	15	6	24	Neu5Acα2-6(Neu5Acα2-3Galβ1-3)GalNAcα-sp3		Sia2-3',6TF			1605	3	3	2	2	-3(Glcα1-6)GlcNAcβ1-4(GlcNAcβ1-2)GlcAβ1-3(L-Thr2-6)GalAβ1-		P. mirabilis O11
924	21	2	2	1	Crypted formula, available on request		Crypted formula			479	44	2	1	2	Fucα1-2Galβ1-3GlcNAcβ1-3Galβ1-4Glcβ-sp4	LNFP I	Htype1Lac			1610	3	3	1	2	-3LQuiNAcα1-3GlcNAcα1-6(S-Lac-1-3)GlcNAcα1-		P. mirabilis O31
1232	21	5	4	2	Galα1-2Galα1-2(Galb1-4)Glcα1-3Glcα1-/inner core-lipid A/		E. coli O14			534	44	8	4	6	Neu5Acα2-6Galβ1-4GlcNAcβ1-3Galβ1-4GlcNAcβ-sp3		6'SLN-LN			1701	3	2	1	3	-3GlcAβ1-4(Galα1-3)FucNAcα1-3GlcNAcα1-		P. penneri 107
2101	21	10	7	5	-3Rhaα1-3Rhaα1-2Galα1-3GlcNAcα1-		Sh. dysenteriae type 1			800	44	12	6	8	GlcNAcα1-4GlcNAcβ-sp3		GNa4GN			2013	3	3	2	3	Shigella boydii type X		Sh. boydii type X
2203	21	8	3	7	-3GlcNAcβ1-2(Glcα1-3)Rhaα1-2Rhaα1-3Rha2Acα1-		Sh. flexneri type 3a			809	44	21	8	17	GalNAcβ1-3GalNAcα-sp3		ANb3ANa			2102	3	3	2	3	-1D-Gro3-P-6Glcβ1-4(Glcα1-6Gal2(25%)Acα1-3)FucNAcα1-3GlcNAcβ1-		Sh. dysenteriae type 11
3502	21	16	9	8	Rha:Ara:Gal:GalA 17:3:62:18, MW 100-400kDa		Galactan-2			854	44	11	6	6	(6-O-Su)Neu5Acα2-3Galβ-sp3		Sia3A6'Su			2219	3	3	2	2	-2Rha3(%)Acα1-2Rhaα1-3Rhaα1-3GlcNAc6(%)Acβ1-		Sh. flexneri type Y_2
105	20	4	1	11	GalNAcβ1-3GalNAcβ-sp3	para-Fs	para-Fs			1012	44	23	12	16	-2(Fuc3NFoα1-3)Manβ1-3Glcβ1-3GlcNAcβ1-		S. enterica O60			8003	3	1	1	1	-4(Fucα1-3)GlcNAc6(30%)Acα1-4GlcAα1-3Fucα1-3GlcNAcβ1- LPS		E. coli O168 LPS
241	20	5	2	4	(Glcα1-6)3β-sp4	isomaltotriose	(Ga6)3b			1017	44	13	8	9	-3GlcNAcβ1-3(Manβ1-4)Galα1-4Rhaα1-		S. enterica O11			8007	3	2	1	3	-6Manα1-2(Glcα1-4)Manα1-2(Glcα1-3)Manβ1-3GlcNAcα1- LPS		E. coli O73 LPS
266	20	7	2	6	Galα1-4Galβ1-4GlcNAcβ-sp3	P1	P1			1222	44	19	10	15	-3Rhaα1-3Rhaα1-2Glcα1-3GlcNAcα1-		E. coli O148			8010	3	1	1	1	-4(GlcpNAcβ1-3)GalNAcα1-2Glcα1-4L-IdoAα1-3GalNAcβ1- LPS		E. coli O112ab LPS
280	20	11	4	14	Galβ1-3GlcNAcβ1-3GalNAcα-sp3		LeC3Tn			1402	44	27	14	19	-3Rhaα1-4LGalNAcAα1-3QuiNAcα1-		P. aerginosa O10ac(F5)			6	2	2	1	5	GalNAcβ-sp3		bAN
430	20	16	6	403	(4-O-Su)Neu5Aca2-3Galb1-4(Fuca1-3)GlcNAcb-sp3		SiaLeX4''Su			1502	44	17	10	8	-3GalNAcβ1-4(L6dTalα1-3)Manα1-3L6dTalα1-		A. hydrophila O34deAc			7	2	1	1	3	Glcα-sp3		aG
493	20	7	3	18	(GlcNAcβ1-4)5β-sp4	chitopentaose	Ch5			1503	44	25	9	24	-2Rhaα1-2Rhaα1-2Rhaα1-4GalAα1-3GlcNAcα1-		E. cloacae G2277			19	2	1	1	4	ManNAcβ-sp4		bMN
503	20	10	4	6	(GlcNAcβ1-4)6-sp4	chitohexaose	Ch6			1801	44	12	6	27	-3(EtN1-P-6)GlcNAcα1-2(R-3HOBut1-3)Fuc3Nβ1-6Glcα1-4GlcAβ1-		P. vulgaris 32/57 O17			27	2	1	1	3	3,6-Me2Glcβ-sp3		3,6-Me2Glc
628	20	4	6	0	(Sia2-3A-GN-M)2-3,6-M-GN-GNb-sp4		11-OS(a2-3)			2004	44	18	3	16	-4(GlcNAcβ1-3)GalNAcα1-4Glcα1-4L-IdoAα1-3GalNAcβ1-		Sh. boydii type 15			37	2	2	1	6	3-O-Su-Galβ-sp3		bA3Su
823	20	6	4	25	GalNAcβ1-4Galβ-sp3		ANb4A			2007	44	18	13	6	-3Rhaβ1-4Rhaα1-2Rhaα1-2GalAα1-3GalNAcα1-		Sh. boydii type 18			51	2	1	1	8	Neu5Acβ-sp9		bSia-Bn
825	20	12	6	11	Glcβ1-3GlcNAcβ-sp3		Gb3GN			211	43	16	6	13	αKdo-(2→8)-αKdo-sp11		A78			72	2	1	1	8	Fucα1-3GlcNAcβ-sp3		Fa3GN
921	20	7	4	4	Crypted formula, available on request		Crypted formula			432	43	4	1	3	Neu5Acα2-3Galβ1-4(3-O-Su-Fucα1-3)GlcNAcβ-sp3		SiaLeX3'''Su			98	2	1	1	3	Galβ1-4GlcNAcβ-sp5	N-acetyllactosamine, LN	LN-C8
1002	20	7	5	4	-2Rib-ol5-P-6Galα1-3FucNAmα1-3GlcNβ1-		S. enterica O47deAc			1256	43	10	2	7	-4(Rhaα1-3)(Glcα1-6)Glcα1-3GalNAcα1-3GalNAcβ1-		E. coli O158			106	2	1	1	1	GalNAcβ1-4GlcNAcβ-sp3	LacdiNAc	LacdiNAc
1022	20	7	3	6	-3(Ser2Ac1-4)Qui4Nβ1-3Ribfβ1-4GalNAcα1-3GlcNAcα1-		S. enterica O56			1803	43	8	4	5	-4GalN6Acα1-3DFuc2Acα1-3(EtN1-P-6)GlcNAcβ1-3Galα1-		P. vulgaris O19ab			107	2	2	1	5	GalNAcβ1-4GlcNAcβ-sp2	LacdiNAc	LacdiNAc-C2
1308	20	7	4	5	-3(Dhpa2-4Manβ1-4)Galα1-4GalNAcβ1-3GalNAcβ1-		P. alcalifaciens O31			2221	43	10	5	8	-2(Glcα1-3)Rhaα1-2(EtN1-P-3)Rhaα1-3Rhaα1-3GlcNAcβ1-		Sh. flexneri type Xv			111	2	1	1	3	Glcβ1-4Glcβ-sp4	cellobiose	cello
1704	20	5	3	3	-6GlcNAc3(S-Lac)α1-3LQuiNAcα1-3GlcNAcα1-		P. penneri 28			407	42	16	7	12	Galβ1-4GlcNAcβ1-3Galβ1-4Glcα-sp4	LNnTα	LNnTa			121	2	2	1	2	Manα1-4Manβ-sp4		Ma4M
1806	20	3	2	4	-4GlcAβ1-3GlcNAcβ1-2(R-3HOBut1-2L-Ala1-4)Qui4Nβ1-3Galα1-		P. vulgaris O4			431	42	12	6	14	Neu5Acα2-3Galβ1-4(2-O-Su-Fucα1-3)GlcNAcβ-sp3		SiaLeX2'''Su			135	2	1	1	0	Galβ1-4Glcβ-sp4-Asn		Lac-Asn
2003	20	14	6	14	-6Galα1-4GlcAβ1-6Galβ1-4Galβ1-4GlcNAcβ1-		Sh. boydii type 14			533	42	10	6	18	(Neu5Aca2-8)2Neu5Aca2-3(GalNAcb1-4)Galb1-4Glcи-sp2		GT2			173	2	2	1	2	Neu5Acβ2-6GalNAcα-sp3		bSiaTn
2004	20	3	0	3	-4(GlcNAcβ1-3)GalNAcα1-4Glcα1-4L-IdoAα1-3GalNAcβ1-		Sh. boydii type 15			536	42	7	2	13	Neu5Aα2-3Galβ1-3GlcNAcβ1-3Galβ1-4Glcβ-sp4	LSTa	LSTa			184	2	2	1	6	4,6-O-Su2-Galβ1-4GlcNAcβ-sp3		LN4'6'Su2
2010	20	9	5	6	-2Galfβ1-3GlcNAcα1-8(3HOBut1-7)Pse5Ac2-6Galα1-6Glcα1-		Sh. boydii type 7			905	42	1	0	15	Crypted formula, available on request		Crypted formula			190	2	1	1	1	Galβ1-4-(6-P)GlcNAcβ-sp2		LN6P
2210	20	9	4	11	-2Rha3(60%)Ac4(30%)Acα1-2Rhaα1-4GalAb1-3GalNAcβ1-		Sh. flexneri type 6b			923	42	15	4	13	Crypted formula, available on request		Crypted formula			280	2	1	1	2	Galβ1-3GlcNAcβ1-3GalNAcα-sp3		LeC3Tn
2219	20	6	5	4	-2Rha3(%)Acα1-2Rhaα1-3Rhaα1-3GlcNAc6(%)Acβ1-		Sh. flexneri type Y_2			1011	42	13	6	11	-3(GalNAcA6NH2α1-2)Rhaα1-2Rhaα1-3Rhaα1-2Rhaα1-3GlcNAcβ1-		S. enterica O62			294	2	2	1	7	Neu5Acα2-3Galβ1-4Glcβ-sp4	3'SL	3'SL-Gly
8014	20	13	6	10	Escherichia coli O81 LPS		E.coli O81 LPS			1241	42	20	12	12	Escherichia coli O81		E. coli O81			301	2	1	1	2	Neu5Aca2-6Galb1-4GlcNAcb-sp8		6'SLN-PEG
9001	20	10	8	5	-3Glcβ1-3Glcβ1-3(Glcβ1-6)Glcβ1-		Scleroglucan			1243	42	7	5	5	-4(Rhaα1-2Fucα1-3)Manα1-3Fucα1-3GlcNAcβ1-		E. coli O36			307	2	1	1	14	KDNα2-3Galβ1-3GlcNAcβ-sp2		KDN3'LeC
117	19	10	5	11	GlcNAcβ1-4GlcNAcβ-sp4	chitobiose	Ch2-Gly			1259	42	16	13	4	Escherichia coli O84-deAc		E. coli O84deAc			315	2	1	1	2	Neu5Acα2-3Galβ1-4-(6-O-Su)GlcNAcβ-sp3		3'SLN6Su
330	19	10	6	9	Neu5Acα2-3Galβ1-4Glcβ-sp4-Val		3'SL-Val			1408	42	6	2	9	Pseudomonas aeruginosa O2abc		P. aerginosa O2abc			320	2	1	1	2	4-O-Su-Neu5Acα2-3-(6-O-Su)Galβ1-4GlcNAcβ-sp3		3'SLN6',4''Su2
427	19	15	5	3425	Neu5Acα2-3Galβ1-3(Fucα1-4)GlcNAcβ-sp4		SiaLeA-Gly			1411	42	19	12	8	-4ManNAc3NAmAβ1-4ManNAc3NAcAβ1-3DFucNAcα1-		P. aerginosa O2ad(F7)			336	2	1	1	6	αKdo-(2→8)-αKdo-(2→4)-αKdo-sp11		A128
530	19	16	11	8	(Neu5Acα2-3Galβ1)2-3,4-GlcNAcβ-sp3		(Sia3A)2-3,4GN			2205	42	17	3	18	-3(Glcα1-6)GlcNAcβ1-2Rhaα1-2Rhaα1-3Rhaα1-		Sh. flexneri type 4a			340	2	2	1	11	Galα1-3(Neu5Acβ2-6)GalNAcβ-sp3		b6SiaTab
1212	19	9	5	9	-3)Fucα1-3Xlufβ1-		E. coli O95			3002	42	18	6	12	-6Manα1-		Mannan			344	2	1	1	8	Neu5Acβ2-3Galβ1-4GlcNAcβ-sp3	b3’SLN	b3’SLN
1414	19	7	5	3	-2Rha3Acα1-6GlcNAcα1-4LGalNAcAα1-3QuiNAc4NSHbβ1-		P. aerginosa O3ab			442	41	7	2	5	Neu5Acα2-3 (GalNAcβ1-4)Galβ1-4Glcβ-sp4	GM2	GM2			400	2	1	1	6	Galb1-3GlcNAca1-3Galb1-3GlcNAcb-sp3		LeCa3'LeC-C3
3302	19	13	7	7	-3Glcβ1-		Laminaran			1242	41	4	1	3	-4GlcAβ1-4(GlcNAcβ1-2)GlcAβ1-3GlcNAcα1-		E. coli O30			433	2	1	1	6	Neu5Acα2-6(Neu5Acα2-3Galβ1-3)GalNAcα-sp3		Sia2-3',6TF
6	18	5	2	7	GalNAcβ-sp3		bAN			2207	41	11	5	6	-3GlcNAcβ1-2Rhaα1-2(Glcα1-3)Rhaα1-3Rhaα1-		Sh. flexneri type 5a			492	2	1	1	6	(Glcα1-6)5β-sp4	isomaltopentaose	(Ga6)5b
29	18	5	2	9	Fucβ-sp4		bF			8002	41	13	5	15	-3Rhaα1-3Rhaα1-2Glcα1-3GlcNAcα1- LPS		E. coli O148 LPS			499	2	1	1	2	Galβ1-4GlcNAcβ1-6(Galβ1-4GlcNAcβ1-3)Galβ1-4GlcNAcβ-sp2	I	LN2-3',6'LN
93	18	14	5	12	Galβ1-4Glcβ-sp4	Lactose, Lac	Lac-Gly			84	40	11	4	19	Galβ1-2Galβ-sp3		Ab2A			508	2	2	1	3	GalNAcβ1-3(Fucα1-2)Galβ1-4(Fucα1-3)GlcNAcβ-sp3		ALeYb
168	18	10	6	8	GlcNAcβ1-4Mur-L-Ala-D-i-Gln-Lys	GMDP-Lys	GMDPLys			135	40	10	5	22	Galβ1-4Glcβ-sp4-Asn		Lac-Asn			542	2	2	1	4	Galβ1-3GlcNAcβ1-3Galβ1-4(Fucα1-3)GlcNAcβ1-6(Galβ1-3GlcNAcβ1-3)Galβ1-4Glcβ-sp4	MF(1-3)iLNO	MF(1-3)iLNO
204	18	6	1	13	4-O-Su-GalNAcβ1-4GlcNAcβ-sp2		LacdiNAc4'Su-C2			146	40	21	9	16	Galβ1-4(6-O-Su)Glcβ-sp2		Lac6Su			801	2	2	1	6	GalNAcα1-3GalNAc(fur)β-sp3		Fs(f)-2
248	18	1	0	2	GlcNAcβ1-3Galβ1-4Glcβ-sp2		GN3'Lac			169	40	16	7	17	Neu5Acα2-3Galβ-sp3	GM4	GM4			802	2	1	1	2	Galβ1-3GalNAc(fur)β-sp3		Tbb(f)
254	18	1	1	0	GlcNAcβ1-6(Galβ1-3)GalNAcα-sp3	core 2	core2			203	40	3	1	10	Galβ1-4(6-O-Su)GlcNAcβ-sp2		LN6Su			809	2	1	0	2	GalNAcβ1-3GalNAcα-sp3		ANb3ANa
340	18	5	3	8	Galα1-3(Neu5Acβ2-6)GalNAcβ-sp3		b6SiaTab			421	40	5	2	18	Galβ1-3GlcNAcβ1-3Galβ1-4Glcα-sp4		LNTa			813	2	1	1	0	Galβ1-3GalNGcα-sp3		TFGc
432	18	5	3	9	Neu5Acα2-3Galβ1-4(3-O-Su-Fucα1-3)GlcNAcβ-sp3		SiaLeX3'''Su			427	40	3	3	1	Neu5Acα2-3Galβ1-3(Fucα1-4)GlcNAcβ-sp4		SiaLeA-Gly			915	2	1	1	1	APPAT(Tn)SGPAPRTDPASTVGHAPPATSG-sp12		GP27-Tn
481	18	8	6	3	Galα1-3Galβ1-4GlcNAcβ1-3Galβ1-4Glcβ-sp4	Galili (penta)	Galili5			501	40	18	8	34	Galβ1-3GalNAcβ1-3Galα1-4Galβ1-4Glcβ-sp4	Gb5	Gb5			917	2	2	1	3	APPAT(Tn)SGPAPR(Tn)TDPASTVGHAP-PEG3-NH- Ethoxy-cyclobutene-1,2-dione		GP22-(Tn)2-dione
508	18	5	2	5	GalNAcβ1-3(Fucα1-2)Galβ1-4(Fucα1-3)GlcNAcβ-sp3		ALeYb			822	40	10	4	11	GalNAcα1-4Galβ-sp3		ANa4A			931	2	1	1	8	CMG2 diamine, 2Na-salt		CMG2
532	18	4	1	3	Neu5Aca2-8Neu5Aca2-8Neu5Aca2-3Galb1-4Glcb-sp2		GT3			1027	40	3	2	1	-4Qui3NAcα1-3Rhaα1-6GlcNAcα1-4GlcAβ1-3(Glcβ1-4)GalNAcα1-		C. sakazakii G2726 O3			1003	2	1	0	6	-4(Fucα1-3)GalNα1-6ManNα1-3Fucα1-3(Glcβ1-4)Galβ1-		S. enterica O16deAc
533	18	13	8	8	(Neu5Aca2-8)2Neu5Aca2-3(GalNAcb1-4)Galb1-4Glcи-sp2		GT2			1312	40	16	6	19	-4Glcβ1-3Galα1-4GalNAcβ1-4(L-Ser2-6)GlcAβ1-3GalNAcβ1-		P. alcalifaciens O60			1004	2	1	0	2	-2Fucα1-2Galβ1-3GalNAcα1-3GlcNAcα1-		S. enterica O13
929	18	8	4	6	Crypted formula, available on request		Crypted formula			1415	40	18	7	17	-2Rhaα1-3FucNAcα1-3FucNAcα1-3QuiNAcα1-		P. aerginosa O4ab			1005	2	1	1	3	-4Qui3NAcα1-3Rhaα1-4Galβ1-3(Glcβ1-4)GalNAcα1-		S. enterica O28
1025	18	6	2	10	-3FucNAcα1-4(GlcNAcβ1-2)GalAα1-3FucNAcα1-3GlcNAcβ1-		C. sakazakii G2592 O7			2102	40	11	3	15	-1D-Gro3-P-6Glcβ1-4(Glcα1-6Gal2(25%)Acα1-3)FucNAcα1-3GlcNAcβ1-		Sh. dysenteriae type 11			1022	2	1	1	9	-3(Ser2Ac1-4)Qui4Nβ1-3Ribfβ1-4GalNAcα1-3GlcNAcα1-		S. enterica O56
1233	18	4	3	8	-2Rhaα1-2Rhaα1-2Rhaα1-2Glcα1-3GlcNAc6Acα1-		E. coli O19ab			2206	40	13	3	16	-3(Glcα1-6)GlcNAcβ1-2Rhaα1-2Rhaα1-3Rha2Acα1-		Sh. flexneri type 4b			1202	2	2	1	4	-2Galβ1-3FucNAcα1-3GlcNAcβ1-		E. coli O15
8004	18	11	4	10	-4(GalNAcβ1-3)Galα1-6Glcβ1-3GalNAcβ1- LPS		E. coli O130 LPS			2208	40	13	5	10	-3GlcNAcβ1-2(Glcα1-3)Rhaα1-2(Glcα1-3)Rhaα1-3Rhaα1-		Sh. flexneri type 5b			1218	2	1	0	3	-3(S-3HOBut1-2DAla1-4)Qui4Nb1-6GlcNAcα1-3LQuiNAcα1-3GlcNAc6(30%)Acα1-		E. coli O123
8015	18	6	3	6	Escherichia coli O52 LPS		E.coli O52 LPS			9002	40	11	2	23	-3Glcβ1-		Curdlan			1233	2	1	1	4	-2Rhaα1-2Rhaα1-2Rhaα1-2Glcα1-3GlcNAc6Acα1-		E. coli O19ab
818	17	5	3	13	GalNAcα1-4GalNAcα-sp3		ANa4ANa			1025	39	11	5	9	-3FucNAcα1-4(GlcNAcβ1-2)GalAα1-3FucNAcα1-3GlcNAcβ1-		C. sakazakii G2592 O7			1246	2	2	1	4	-4(D-aThr3(70%)Ac2-6)GlcAβ1-6Galβ1-6Glcβ1-3GalNAc6(15%)Acβ1-		E. coli O46
826	17	7	4	13	Glcβ1-3GalNAcα-sp3		Gb3Tn			1612	39	13	10	5	-2Fuc3N(R-3HOBu)4Acβ1-6Glc3Acα1-4GlcAβ1-3GlcNAcα1-		P. mirabilis O35			1256	2	2	1	6	-4(Rhaα1-3)(Glcα1-6)Glcα1-3GalNAcα1-3GalNAcβ1-		E. coli O158
1407	17	3	1	2	-2Ribfβ1-3GalNAcα1-		P. aerginosa O15			2211	39	13	7	7	-3GlcNAcβ1-2(Glcα1-3)Rhaα1-2Rhaα1-3Rhaα1-		Sh. flexneri type X			1312	2	1	1	2	-4Glcβ1-3Galα1-4GalNAcβ1-4(L-Ser2-6)GlcAβ1-3GalNAcβ1-		P. alcalifaciens O60
127	16	7	4	6	Galβ1-4Glcβ-sp4-Phe		Lac-Phe			263	38	10	6	5	(GalNAcβ-PEG2)3-β-DD		ANb-cluster			1406	2	1	1	2	Glcα1-6Glcβ1-3(Rhaα1-6Glcα1-4)GalNα1-3(P-6)L-gro-manHepα1-3(P-2)(P-4)L-gro-manHepα1-5(Kdoα2-4)Kdoα2-6(P-4)GlcNβ1-6GlcNα1-P		P. aerginosa O14
433	16	4	3	2	Neu5Acα2-6(Neu5Acα2-3Galβ1-3)GalNAcα-sp3		Sia2-3',6TF			485	38	17	2	19	Galβ1-4GalNAcα1-3(Fucα1-2)Galβ1-4GlcNAcβ-sp3		Ab4ANa3'(Fa2')LN			1613	2	1	1	0	-3(EtNAc1-P-6)GlcNAcα1-3D-Asp2Ac4-4)Qui4Nβ1-6Glcα1-4GalAα1-		P. mirabilis O38
1203	16	1	1	1	-2Manα1-2(Glcα1-4)Manβ1-3GlcNAcα1-6Manα1-		E. coli O44			625	38	8	2	7	(GlcAβ1-4GlcNAcβ1-3)11-12-NH2-ol	hyaluronic acid	HyalU(11-12)-ol			1810	2	1	0	6	-4Glcβ1-3GalNAcβ1-4GalNAcβ1-4Galβ1-		P. vulgaris TG251
1213	16	10	1	19	-3(Glcα1-2)Rhaα1-2Rhaα1-2Rhaα1-3(Glcα1-2)Rhaα1-		E. coli O99			1221	38	13	1	12	-4(GalNAcβ1-3)Galα1-6Glcβ1-3GalNAcβ1-		E. coli O130			2003	2	1	1	2	-6Galα1-4GlcAβ1-6Galβ1-4Galβ1-4GlcNAcβ1-		Sh. boydii type 14
1215	16	12	7	8	-4(GlcpNAcβ1-3)GalNAcα1-2Glcα1-4L-IdoAα1-3GalNAcβ1-		E. coli O112ab			1309	38	13	8	8	-4Qui3NFoβ1-3Galα1-3GlcAβ1-3GalNAcβ1-		P. alcalifaciens O40			2221	2	1	1	4	-2(Glcα1-3)Rhaα1-2(EtN1-P-3)Rhaα1-3Rhaα1-3GlcNAcβ1-		Sh. flexneri type Xv
1418	16	5	2	6	-3R-3HOBut1-7Pse4Ac5Acβ2-4DFucNAcα1-3QuiNAcβ1-		P. aerginosa O9ad			1613	38	10	4	6	-3(EtNAc1-P-6)GlcNAcα1-3D-Asp2Ac4-4)Qui4Nβ1-6Glcα1-4GalAα1-		P. mirabilis O38			3501	2	1	1	8	Rha:Ara:Gal:GalA 9:3:79:9, MW 900-2000 kDa		Galactan-1
1801	16	11	7	5	-3(EtN1-P-6)GlcNAcα1-2(R-3HOBut1-3)Fuc3Nβ1-6Glcα1-4GlcAβ1-		P. vulgaris 32/57 O17			3401	38	21	11	12	-4Glcβ1-4Glcβ1-3Glcβ1-		bGlucan			9004	2	1	1	2	Saccharomyces cerevisiae mannan SIGMA		Mannan
8001	16	6	3	5	-2)Galα1-3(Fucα1-2)Galβ1-3GalNAcβ1-3GalNAcβ(1-LPS		E. coli O86_B7 LPS			1617	37	10	5	6	-4(S,R-CetLys2-6)GlcAb1-6GalNAcα1-6GlcNAcβ1-3GlcNAcβ1-		P. mirabilis O60			55	1	0	0	0	3-O-Su-GlcNAcβ-sp3		GN3Su
109	15	7	3	7	GalNAc(fur)β1-4GlcNAcβ-sp2		AN(f)b4GN-C2			852	36	5	1	14	GlcNAcβ1-4-[HOOC(CH3)CH]-3-O-GlcNAcα-sp4		GN-aMur			57	1	0	0	1	D-Ribβ -sp4		bRib
1502	15	10	5	6	-3GalNAcβ1-4(L6dTalα1-3)Manα1-3L6dTalα1-		A. hydrophila O34deAc			1223	36	9	6	6	-3(S-Lac2-4)GlcNAcβ1-2Rhaα1-2Rhaα1-3(Glcβ1-2)Rhaα1-3GlcNAcβ1-		E. coli O150			167	1	0	0	2	GlcNAcβ1-4-[HOOC(CH3)CH]-3-O-GlcNAcβ-sp4	GlcNAc-Mur	GN-Mur
298	14	10	6	11	Neu5Acα2-3Galβ1-4GlcNAcβ-sp3	3'SLN	3'SLN			1605	36	13	4	13	-3(Glcα1-6)GlcNAcβ1-4(GlcNAcβ1-2)GlcAβ1-3(L-Thr2-6)GalAβ1-		P. mirabilis O11			194	1	0	0	1	6-O-Su-GalNAcβ1-4GlcNAcβ-sp3		LacdiNAc6'Su
423	14	7	5	4	Neu5Acα2-3Galβ1-4(Fucα1-3)GlcNAcβ-sp3	SiaLex	SiaLeX			1615	36	4	2	4	-4(GalA6(L-Thr)3Acα1-3)GalNAcβ1-3Rhaβ1-4GlcNAc6Acβ1-		P. mirabilis O58			310	1	0	0	1	Neu5Acα2-3Galβ1-4GlcNAcβ-O(CH2)3NH-amide-Neu5Acα2-3Galβ1-4GlcNAcβ-sp3		(3'SLN)2
1220	14	7	3	10	-2Fuc3(65%)Ac4(35%)Acα1-2Galβ1-3GalNAcα1-3GalNAcα1-		E. coli O127			1707	36	13	5	13	-4(Glcα1-3)Glcβ1-3Galβ1-3GalNAcβ1-4Rib-ol5-P-		P. penneri 75			434	1	0	0	1	Neu5Acα2-8Neu5Acα2-3Galβ1-4Glcβ-sp4	GD3	GD3
2102	14	2	1	10	-1D-Gro3-P-6Glcβ1-4(Glcα1-6Gal2(25%)Acα1-3)FucNAcα1-3GlcNAcβ1-		Sh. dysenteriae type 11			1810	36	14	7	14	-4Glcβ1-3GalNAcβ1-4GalNAcβ1-4Galβ1-		P. vulgaris TG251			442	1	0	0	1	Neu5Acα2-3 (GalNAcβ1-4)Galβ1-4Glcβ-sp4	GM2	GM2
8008	14	1	1	7	-3Rib-ol5-P-6Galα1-3FucNAmα1-3GlcNAcβ1- LPS		E. coli O118 LPS			2002	36	16	6	28	-3GlcNAcβ1-4GlcA3Acβ1-2(Rha3Acα1-3)Manα1-4Galβ1-		Sh. boydii type 12			505	1	0	0	8	(GNβ1-2Mα1)2-3,6-Mβ1-4GNβ1-4GNβ-sp4		7-OS
275	13	2	1	9	GalNAcβ1-3Galβ1-4GlcNAcβ-sp3		ANb3'LN			2011	36	4	3	3	-3GalNAcα1-4GlcAβ1-3GlcNAcβ1-2GalAβ1-		Sh. boydii type 8			532	1	0	0	4	Neu5Aca2-8Neu5Aca2-8Neu5Aca2-3Galb1-4Glcb-sp2		GT3
